# Supplementary material for: Sequence Polymorphism in Candidate Genes for Differences in Winter Plumage between Scottish and Scandinavian Willow Grouse (Lagopus lagopus)
Source: PLoS One. 2010 Apr 23;5(4):e10334. doi: 10.1371/journal.pone.0010334 (PMC2859059; doi:10.1371/journal.pone.0010334)
Supplement: Sequence File S1 — Phased sequences. (0.00 MB ZIP) [file pone.0010334.s001.zip]

Archive with 6 entries (5 files):
- SkoglundHoglund_phased_sequences/
- SkoglundHoglund_phased_sequences/AGRP-haplotypes.fas
- SkoglundHoglund_phased_sequences/DCT-haplotypes.fas
- SkoglundHoglund_phased_sequences/mc1r-haplotypes.fas
- SkoglundHoglund_phased_sequences/TYRP1-haplotypes.fas
- SkoglundHoglund_phased_sequences/TYR_haplotypes.fas
