# Supplementary material for: Sequence Polymorphism in Candidate Genes for Differences in Winter Plumage between Scottish and Scandinavian Willow Grouse (Lagopus lagopus)
Source: PLoS One. 2010 Apr 23;5(4):e10334. doi: 10.1371/journal.pone.0010334 (PMC2859059; doi:10.1371/journal.pone.0010334)
Supplement: Sequence File S1 — Phased sequences. (0.00 MB ZIP) [file pone.0010334.s001.zip › SkoglundHoglund_phased_sequences/AGRP-haplotypes.fas]

>Ag-E11-1   [by DnaSP Ver. 4.50.3, from file: AGRP-pop.fas     okt 30, 2008]
CTGCTGCACAATGCCAAGGAGCTGCCAGTGGAGCTTGCTGGTGAGTCCTGCGATCCTCAG
CCCTCCCTGGGACAGCCAGCTCCCCAGAACTGAAGCAGGGAGCTCCTGCTCAGCCCGCAG
TGCCCTCCTTGCCCAGCCTCTCTCTGTTTCACAGGAGCTATTCCCAGGCCAGACTTGGAT
CAAATGGAGGTGCATGAAGGTGATGGTAACCTCCTGCAGAAAAGCAGCGTGCTGGAACCA
CAGGTAACACACCGAGAGTCTTTGTTTTCCTAAAAACACCCCAAACAGGGTTGCTTTGAG
CCACATCAGGCTTCTCTGTGCCCCGGGGTGGTTGGGAGCAAACACTTCACGAGATGCTGC
ATCCCTTTGCTGCCTGCTGAGGAGTGTGGACATGCTGGGAGTCAGGGAAGCTGGAAACGG
AGGGGCCAGGAAAGCCCCTCTGTTTGGGGTTGGCCTTCAGGGATGCTGCTGCAGGAGCTG
GGAGGTGAGCTGGCTGGAGGCAGACGAGGTTTCCCTGCTTCATTTCCTAAGAAACTGTGG
GAACCCAACCTTCCCACCGCACATTACCGTAATGACAAGTGGGTGTGA
>Ag-E11-2
CTGCTGGACAAGGCCAAGGAGCTGCCAGTGGAGCTTGCTGGTGAGTCCTGCGATCCTCAG
CCCTCCCTGGGACAGCCAGCTCCCCAGAACTGAAGCAGGGAGCTCCTGCTCAGCCCGCAG
TGCCCTCCTTGCCCAGCCTCTCTCTGTTTCACAGGAGCTATTCCCAGGCCAGACTTGGAT
CAAATGGAGGTGCATGAAGGTGATGGTAACCTCCTGCAGAAAAGCAGCGTGCTGGAACCA
CAGGTAACACACCGACAGTCTTTGTTTTCCTAAAAACACCCCAAACAGGGTTGCTTTGAG
CCACATCAGGCTTCTCTGTGCCCCGGGGTGGTTGGGAGCAAACACTTCACGAGATGCTGC
ATCCCTTTGCTGCCTGCTGAGGAGTGTGGACATGCTGGGAGTCAGGGAAGCTGGAAACGG
AGGGGCCAGGAAAGCCCCTCTGTTTGGGGTTGGCCTTCAGGGATGCTGCTGCAGGAGCTG
GGAGGTGAGCTGGCTGGAGGCAGACGAGGTTTCCCTGCTTCATTTCCTAAGAAACTGTGG
GAACCCAACCTTCCCACCGCACATTACCGTAATGACAAGTGGGTGTGA
>Ag-E13-1
CTGCTGCACAAGGCCAAGGAGCTGCCAGTGGAGCTTGCTGGTGAGTCCTGCAATCCTCAG
CCCTCCCTGGGACAGCCAGCTCCCCAGAACTGAAGCAGGGAGCTCCTGCTCAGCCCGCAG
TGCCCTCCTTGCCCAGCCTCTCTCTGTTTCACAGGAGCTATTCCCAGGCCAGACTTGGAT
CAAATGGAGGTGCATGAAGGTGATGGTAACCTCCTGCAGAAAAGCAGCGTGCTGGAACCA
CAGGTAACACACCGACAGTCTTTGTTTTCCTAAAAACACCCCAAACAGGGTTGCTTTGAG
CCACATCAGGCTTCTCTGTGCCCCGGGGTGGTTGGGAGCAAACACTTCACGAGATGCTGC
GTCCCTTTGCTGCCTGCTGAGGGGTGTGGACATGCTGGGAGTCAGGGAAGCTGGAAACGG
AGGGGCCAGGAAAGCCCCTCTGTTTGGGGTTGGCCTTCAGGGATGCTGCTGCAGGAGCTG
GGAGGTGAGCTGGCTGGAGGCAGACGAGGTTTCCCTGCTTCATTTCCTAAGAAACTGTGG
GAACCCAACCTTCCCACCGCACATTACCGTAATGACAAGTGGGTGTGA
>Ag-E13-2
CTGCTGCACAAGGCCAAGGAGCTGCCAGTGGAGCTTGCTGGTGAGTCCTGCAATCCTCAG
CCCTCCCTGGGACAGCCAGCTCCCCAGAACTGAAGCAGGGAGCTCCTGCTCAGCCCGCAG
TGCCCTCCTTGCCCAGCCTCTCTCTGTTTCACAGGAGCTATTCCCAGGCCAGACTTGGAT
CAAATGGAGGTGCATGAAGGTGATGGTAACCTCCTGCAGAAAAGCAGCGTGCTGGAACCA
CAGGTAACACACCGACAGTCTTTGTTTTCCTAAAAACACCCCAAACAGGGTTGCTTTGAG
CCACATCAGGCTTCTCTGTGCCCCGGGGTGGTTGGGAGCAAACACTTCACGAGATGCTGC
GTCCCTTTGCTGCCTGCTGAGGGGTGTGGACATGCTGGGAGTCAGGGAAGCTGGAAACGG
AGGGGCCAGGAAAGCCCCTCTGTTTGGGGTTGGCCTTCAGGGATGCTGCTGCAGGAGCTG
GGAGGTGAGCTGGCTGGAGGCAGACGAGGTTTCCCTGCTTCATTTCCTAAGAAACTGTGG
GAACCCAACCTTCCCACCGCACATTACCGTAATGACAAGTGGGTGTGA
>Ag-E16-1
CTGCTGCACAAGGCCAAGGAGCTGCCAGTGGAGCTTGCTGGTGAGTCCTGCGGTCCTCAG
CCCTCCCTGGGACAGCCAGCTCCCCAGAACTGAAGCAGGGAGCTCCTGCTCAGCCCGCAG
TGCCCTCCTTGCCCAGCCTCTCTCTGTTTCACAGGAGCTATTCCCAGGCCAGACTTGGAT
CAAATGGAGGTGCATGAAGGTGATGGTAACCTCCTGCAGAAAAGCAGCGTGCTGGAACCA
CAGGTAACACACCGACAGTCTTTGTTTTCCTAAAAACACCCCAAACAGGGTTGCTTTGAG
CCACATCAGGCTTCTCTGTGCCCCGGGGTGGTTGGGAGCAAACACTTCACGAGATGCTGC
GTCCCTTTGCTGCCTGCTGAGGAGTGTGGACATGCTGGGAGTCAGGGAAGCTGGAAACGG
AGGGGCCAGGAAAGCCCCTCTGTTTGGGGTTGGCCTTCAGGGATGCTGCTGCAGGAGCTG
GGAGGTGAGCTGGCTAGAGGCAGACAAGGTTTCCCTGCTTCATTTCCTAAGAAACTGTGG
GAACCCAACCTTCCCACCACACATTGCCGTAATGACAAGTGGGTGTGA
>Ag-E16-2
CTGCTGCACAAGGCCAAGGAGCTGCCAGTGGAGCTTGCTGGTGAGTCCTGCGGTCCTCAG
CCCTCCCTGGGACAGCCAGCTCCCCAGAACTGAAGCAGGGAGCTCCTGCTCAGCCCGCAG
TGCCCTCCTTGCCCAGCCTCTCTCTGTTTCACAGGAGCTATTCCCAGGCCAGACTTGGAT
CAAATGGAGGTGCATGAAGGTGATGGTAACCTCCTGCAGAAAAGCAGCGTGCTGGAACCA
CAGGTAACACACCGAGAGTCTTTGTTTTCCTAAAAACACCCCAAACAGGGTTGCTTTGAG
CCACATCAGGCTTCTCTGTGCCCCGGGGTGGTTGGGAGCAAACACTTCACGAGATGCTGC
ATCCCTTTGCCGCCTGCTGAGGAGTGTGGACATGCTGGGAGTCAGGGAAGCTGGAAACGG
AGGGGCCAGGAAAGCCCCTCTGTTTGGGGTTGGCCTTCAGGGATGCTGCTGCAGGAGCTG
GGAGGTGAGCTGGCTGGAGGCAGACGAGGTTTCCCTGCTTCATTTCCTAAGAAACTGTGG
GAACCCAACCTTCCCACCGCACATTACCGTAATGACAAGTGGGTGTGA
>Ag-E17-1
CTGCTGCACAAGGCCAAGGAGCTGCCAGTGGAGCTTGCTGGTGAGTCCTGCGATCCTCAG
CCCTCCCTGGGACAGCCAGCTCCCCAGAACTGAAGCAGGGAGCTCCTGCTCAGCCCACAG
TGCCCTCCTTGCCCAGCCTCTCTCTGTTTCACAGGAGCTATTCCCAGGCCAGACTTGGAT
CAAATGGAGGTGCATGAAGGTGATGGTAACCTCCTGCAGAAAAGCAGCGTGCTGGAACCA
CAGGTAACACACCGAGAGTCTTTGTTTTCCTAAAAACACCCCAAACAGGGTTGCTTTGAG
CCACATCAGGCTTCTCTGTGCCCCGGGGTGGTTGGGAGCAAACACTTCACGAGATGCTGC
ATCCCTTTGCTGCCTGCTGAGGAGTGTGGACATGCTGGGAGTCAGGGAAGCTGGAAACGG
AGGGGCCAGGAAAGCCCCTCTGTTTGGAGTTGGCCTTCAGGGATGCTGCTGCAGGAGCTG
GGAGGTGAGCTGGCTGGAGGCAGACGAGGTTTCCCTGCTTCATTTCCTAAGAAACTGTGG
GAACCCAACCTTCCCACCGAACATTACCGTAATGACAAGTGGGTGTGA
>Ag-E17-2
CTGCTGCACAAGGCCAAGGAGCTGCCAGTGGAGCTTGCTGGTGAGTCCTGCAATCCTCAG
CCCTCCCTGGGACAGCCAGCTCCCCAGAACTGAAGCAGGGAGCTCCTGCTCAGCCCGCAG
TGCCCTCCTTGCCCAGCCTCTCTCTGTTTCACAGGAGCTATTCCCAGGCCAGACTTGGAT
CAAATGGAGGTGCATGAAGGTGATGGTAACCTCCTGCAGAAAAGCAGCGTGCTGGAACCA
CAGGTAACACACCGACAGTCTTTGTTTTCCTAAAAACACCCCAAACAGGGTTGCTTTGAG
CCACATCAGGCTTCTCTGTGCCCCGGGGTGGTTGGGAGCAAACACTTCACGAGATGCTGC
ATCCCTTTGCTGCCTGCTGAGGAGTGTGGACATGCTGGGAGTCAGGGAAGCTGGAAACGG
AGGGGCCAGGAAAGCCCCTCTGTTTGGAGTTGGCCTTCAGGGATGCTGCTGCAGGAGCTG
GGAGGTGAGCTGGCTGGAGGCAGACGAGGTTTCCCTGCTTCATTTCCTAAGAAACTGTGG
GAACCCAACCTTCCCACCGCACATTACCGTAATGACAAGTGGGTGTGA
>Ag-E18-1
CTGCTGCACAAGGCCAAGGAGCTGCCAGTGGAGCTTGCTGGTGAGTCCTGCGATCCTCAG
CCCTCCCTGGGACAGCCAGCTCCCCAGAACTGAAGCAGGGAGCTCCTGCTCAGCCCGCAG
TGCCCACCTTGCCGAGCCTCTCTCTGTTTCACAGGAGCTATTCCCAGGCCGGACTTGGAT
CAAATGGAGGTGCATGAAGGTGATGGTAACCTCCTGCAGAAAAGCAGCGTGCTGGAACCA
CAGGTAACACACCGAGAGTCTTTGTTTTCCTAAAAACACCCCAAACAGGGTTGCTTTGAG
CCACATCAGGCTTCTCTGTGCCCCGGGGTGGTTGGGAGCAAACACTTCACGAGATGCTGC
ATCCCTTTGCTGCCTGCTGAGGAGTGTGGACATGCTGGGAGTCAGGGAAGCTGGAAACGG
AGGGGCCAGGAAAGCCCCTCTGTTTGGGGTTGGCCTTCAGGGATGCTGCTGCAGGAGCTG
GGAGGTGAGCTGGCTGGAGGCAGACGAGGTTTCCCTGCTTCATTTCCTAAGAAACTGTGG
GAACCCAACCTTCCCACCGCACATTACCGTAATGACAAGTGGGTGTGA
>Ag-E18-2
CTGCTCCACAAGGCCAAGGAGCTGCCAGTGGAGCTTGCTGGTGAGTCCTGCGATCCTCAG
CCCTCCCTGGGACAGCCAGCTCCCCAGAACTGAAGCAGGGAGCTCCTGCTCAGCCCGCAG
TGCCCTCCTTGCCCAGCCTCTCTCTGTTTCACAGGAGCTATTCCCAGGCCAGACTTGGAT
CAAATGGAGGTGCATGAAGGTGATGGTAACCTCCTGCAGAAAAGCAGCGTGCTGGAACCA
CAGGTAACACACCGAGAGTCTTTGTTTTCCTAAAAACACCCCAAACAGGGTTGCTTTGAG
CCACATCAGGCTTCTCTGTGCCCCGGGGTGGTTGGGAGCAAACACTTCACGAGATGCTGC
ATCCCTTTGCTGCCTGCTGAGGAGTGTGGACATGCTGGGAGTCAGGGAAGCTGGAAACGG
AGGGGCCAGGAAAGCCCCTCTGTTTGGGGCTGGCCTTCAGGGATGCTGCTGCAGGAGCTG
GGAGGTGAGCTGGCTGGAGGCAGACGAGGTTTCCCTGCTTCATTTCCTAAGAAACTGTGG
GAACCCAACCTTCCCACCGCACATTGCCGTAATGACAAGTGGGTGTGA
>Ag-E19-1
CTGCTGCACAAGGCCAAGGAGCTGCCAGTGGAGCTTGCTGGTGAGTCCTGCGATCCTCAG
CCCTCCCTGGGACAGCCAGCTCCCCAGAACTGAAGTAGGGAGCTCCTGCTCAGCCCGCAG
TGCCCTCCTTGCCCAGCCTCTCTCTGTTTCACAGGAGCTATTCCCAGGCCAGACTTGGAT
CAAATGGAGGTGCATGAAGGTGATGGTAACCTCCTGCAGAAAAGCAGCGTGCTGGAACCA
CAGGTAACACACCGACAGTCTTTGTTTTCCTAAAAACACCCCAAACAGGGTTGCTTTGAG
CCACATCAGGCTTCTCTGTGCCCCGGGGTGGTTGGGAGCAAACACTTCACGAGATGCTGC
ATCCCTTTGCTGCCTGCTGAGGAGTGTGGACATGCTGGGAGTCAGGGAAGCTGGAAACGG
AGGGGCCAGGAAAGCCCCTCTGTTTGGGGTTGGCCTTCAGGGATGCTGCTGCAGGAGCTG
GGAGGTGAGCTGGCTGGAGGCAGACGAGGTTTCCCTGCTTCATTTCCTAAGAAACTGTGG
GAACCCAACCTTCCCACCGCACATTACCGTAATGACAAGTGGGTGTGA
>Ag-E19-2
CTGCTGGACAAGGCCAAGGAGCTGCCAGTGGAGCTTGCTGGTGAGTCCTGCGATCCTCAG
CCCTCCCTGGGACAGCCAGCTCCCCAGAACTGAAGTAGGGAGCTCCTGCTCAGCCCGCAG
TGCCCTCCTTGCCCAGCCTCTCTCTGTTTCACAGGAGCTATTCCCAGGCCAGACTTGGAT
CAAATGGAGGTGCATGAAGGTGATGGTAACCTCCTGCAGAAAAGCAGCGTGCTGGAACCA
CAGGTAACACACCGACAGTCTTTGTTTTCCTAAAAACACCCCAAACAGGGTTGCTTTGAG
CCACATCAGGCTTCTCTGTGCCCCGGGGTGGTTGGGAGCAAACACTTCACGAGATGCTGC
ATCCCTTTGCTGCCTGCTGAGGAGTGTGGACATGCTGGGAGTCAGGGAAGCTGGAAACGG
AGGGGCCAGGAAAGCCCCTCTGTTTGGGGTTGGCCTTCAGGGATGCTGCTGCAGGAGCTG
GGAGGTGAGCTGGCTGGAGGCAGACGAGGTTTCCCTGCTTCATTTCCTAAGAAACTGTGG
GAACCCAACCTTCCCACCGCACATTACCGTAATGACAAGTGGGTGTGA
>Ag-E9-1
CTGCTGCACAAGGCCAAGGAGCTGCCAGTGGAGCTTGCTGGTGAGTCCTGCGATCCTCAG
CCCTCCCTGGGACAGCCAGCTCCCCAGAACTGAAGCAGGGAGCTCCTGCTCAGCCCGCAG
TGCCCTCCTTGCCCAGCCTCTCTCTGTTTCACAGGAGCTATTCCCAGGCCAGACTTGGAT
CAAATGGAGGTGCATGAAGGTGATGGTAACCTCCTGCAGAAAAGCAGCGTGCTGGAACCA
CAGGTAACACACCGAGAGTCTTTGTTTTCCTAAAAACACCCCAAACAGGGTTGCTTTGAG
CCACATCAGGCTTCTCTGTGCCCCGGGGTGGTTGGGAGCAAACACTTCACGAGATGCTGC
ATCCCTTTGCTGCCTGCTGAGGGGTGTGGACATGCTGGGAGTCAGGGAAGCTGGAAACGG
AGGGGCCAGGAAAGCCCCTCTGTTTGGGGTTGGCCTTCAGGGATGCTGCTGCAGGAGCTG
GGAGGTGAGCTGGCTGGAGGCAGACGAGGTTTCCCTGCTTCATTTCCTAAGAAACTGTGG
GAACCCAACCTTCCCACCGCACATTACCGTAATGACAAGTGGGTGTGA
>Ag-E9-2
CTGCTGCACAAGGCCAAGGAGCTGCCAGTGGAGCTTGCTGGTGAGTCCTGCGATCCTCAG
CCCTCCCTGGGACAGCCAGCTCCCCAGAACTGAAGCAGGGAGCTCCTGCTCAGCCCGCAG
TGCCCTCCTTGCCCAGCCTCTCTCTGTTTCACAGGAGCTATTCCCAGGCCAGACTTGGAT
CAAATGGAGGTGCATGAAGGTGATGGTAACCTCCTGCAGAAAAGCAGCGTGCTGGAACCA
CAGGTAACACACCGAGAGTCTTTGTTTTCCTAAAAACACCCCAAACAGGGTTGCTTTGAG
CCACATCAGGCTTCTCTGTGCCCCGGGGTGGTTGGGAGCAAACACTTCACGAGATGCTGC
ATCCCTTTGCTGCCTGCTGAGGGGTGTGGACATGCTGGGAGTCAGGGAAGCTGGAAACGG
AGGGGCCAGGAAAGCCCCTCTGTTTGGGGTTGGCCTTCAGGGATGCTGCTGCAGGAGCTG
GGAGGTGAGCTGGCTGGAGGCAGACGAGGTTTCCCTGCTTCATTTCCTAAGAAACTGTGG
GAACCCAACCTTCCCACCGCACATTACCGTAATGACAAGTGGGTGTGA
>Ag-N16-1
CTGCTGCACAAGGCCAAGGAGCTGCCAGTGGAGCTTGCTGGTGAGTCCTGCGATCCTCAG
CCCTCCCTGGGACAGCCAGCTCCCCAGAACTGAAGCAGGGAGCTCCTGCTCAGCCCGCAG
TGCCCTCCTTGCCCAGCCTCTCTCTGTTTCACAGGAGCTATTCCCAGGCCAGACTTGGAT
CAAATGGAGGTGCATGAAGGTGATGGTAACCTCCTGCAGAAAAGCAGCGTGCTGGAACCA
CAGGTAACACACCGAGAGTCTTTGTTTTCCTAAAAACACCCCAAACAGGGTTGCTTTGAG
CCACATCAGGCTTCTCTGTGCCCCGGGGTGGTTGGGAGCAAACACTTCACGAGATGCTGC
ATCCCTTTGCTGCCTGCTGAGGAGTGTGGACATGCTGGGAGTCAGGGAAGCTGGAAACGG
AGGGGCCAGGAAAGCCCCTCTGTTTGGGGTTGGCCTTCAGGGATGCTGCTGCAGGAGCTG
GGAGGTGAGCTGGCTGGAGGCAGACGAGGTTTCCCTGCTTCATTTCCTAAGAAACTGTGG
GAACCCAACCTTCCCACCGCACATTACCGTAATGACAAGTGGGTGTGA
>Ag-N16-2
CTGCTGCACAAGGCCAAGGAGCTGCCAGTGGAGCTTGCTGGTGAGTCCTGCGATCCTCAG
CCCTCCCTGGGACAGCCAGCTCCCCAGAACTGAAGCAGGGAGCTCCTGCTCAGCCCGCAG
TGCCCTCCTTGCCCAGCCTCTCTCTGTTTCACAGGAGCTATTCCCAGGCCAGACTTGGAT
CAAATGGAGGTGCATGAAGGTGATGGTAACCTCCTGCAGAAAAGCAGCGTGCTGGAACCA
CAGGTAACACACCGAGAGTCTTTGTTTTCCTAAAAACACCCCAAACAGGGTTGCTTTGAG
CCACATCAGGCTTCTCTGTGCCCCGGGGTGGTTGGGAGCAAACACTTCACGAGATGCTGC
ATCCCTTTGCTGCCTGCTGAGGAGTGTGGACATGCTGGGAGTCAGGGAAGCTGGAAACGG
AGGGGCCAGGAAAGCCCCTCTGTTTGGGGTTGGTCTTCAGGGATGCTGCTGCAGGAGCTG
GGAGGTGAGCTGGCTGGAGGCAGACGAGGTTTCCCTGCTTCATTTCCTAAGAAACTGTGG
GAACCCAACCTTCCCACCGCACATTACCGTAATGACAAGTGGGTGTGA
>Ag-N2-1
CTGCTGCACAAGGCCAAGGAGCTGCCAGTGGAGCTTGCTGGTGAGTCCTGCGGTCCTCAG
CCCTCCCTGGGACAGCCAGCTCCCCAGAACTGAAGCAGAGAGCTCCTGCTCAGCCCGCAG
TGCCCTCCTTGCCCAGCCTCTCTCTGTTTCACAGGAGCTATTCCCAGGCCAGACTTGGAT
CAAATGGAGGTGCATGAAGGTGATGGTAACCTCCTGCAGAAAAGCAGCGTGCTGGAACCA
CAGGTAACACACCGAGAGTCTTTGTTTTCCTAAAAACACCCCAAACAGGGTTGCTTTGAG
CCACATCAGGCTTCTCTGTGCCCCGGGGTGGTTGGGAGCAAACACTTCACGAGATGCTGC
ATCCCTTTGCTGCCTGCTGAGGAGTGTGGACATGCTGGGAGTCAGGGAAGCTGGAAACGG
AGGGGCCAGGAAAGCCCCTCTGTTTGGGGTTGGCCTTCAGGGATGCTGCTGCAGGAGCTG
GGAGGTGAGCTGGCTGGAGGCAGACGAGGTTTCCCTGCTTCATTTCCTAAGAAACTGTGG
GAACCCAACCTTCCCACCGCACATTACCGTAATGACAAGTGGGTGTGA
>Ag-N2-2
CTGCTGCACAAGGCCAAGGAGCTGCCAGTGGAGCTTGCTGGTGAGTCCTGCGGTCCTCAG
CCCTCCCTGGGACAGCCAGCTCCCCAGAACTGAAGCAGAGAGCTCCTGCTCAGCCCGCAG
TGCCCTCCTTGCCCAGCCTCTCTCTGTTTCACAGGAGCTATTCCCAGGCCAGACTTGGAT
CAAATGGAGGTGCATGAAGGTGATGGTAACCTCCTGCAGAAAAGCAGCGTGCTGGAACCA
CAGGTAACACACCGAGAGTCTTTGTTTTCCTAAAAACACCCCAAACAGGGTTGCTTTGAG
CCACATCAGGCTTCTCTGTGCCCCGGGGTGGTTGGGAGCAAACACTTCACGAGATGCTGC
ATCCCTTTGCCGCCTGCTGAGGAGTGTGGACATGCTGGGAGTCAGGGAAGCTGGAAACGG
AGGGGCCAGGAAAGCCCCTCTGTTTGGGGTTGGCCTTCAGGGATGCTGCTGCAGGAGCTG
GGAGGTGAGCTGGCTGGAGGCAGACGAGGTTTCCCTGCTTCATTTCCTAAGAAACTGTGG
GAACCCAACCTTCCCACCGCACATTACCGTAATGACAAGTGGGTGTGA
>Ag-N3-1
CTGCTGGACAAGGCCAAGGAGCTGCCAGTGGAGCTTGCTGGTGAGTCCTGCGATCCTCAG
CCCTCCCTGGGACAGCCAGCTCCCCAGAACTGAAGCAGGGAGCTCCTGCTCAGCCCGCAG
TGCCCTCCTTGCCCAGCCTCTCTCTGTTTCACAGGAGCTATTCCCAGGCCAGACTTGGAT
CAAATGGAGGTGCATGAAGGTGATGGTAACCTCCTGCAGAAAAGCAGCGTGCTGGAACCA
CAGGTAACACACCGACAGTCTTTGTTTTCCTAAAAACACCCCAAACAGGGTTGCTTTGAG
CCACATCAGGCTTCTCTGTGCCCCGGGGTGGTTGGGAGCAAACACTTCACGAGATGCTGC
ATCCCTTTGCTGCCTGCTGAGGAGTGTGGACATGCTGGGAGTCAGGGAAGCTGGAAACGG
AGGGGCCAGGAAAGCCCCTCTGTTTGGGGTTGGCCTTCAGGGATGCTGCTGCAGGAGCTG
GGAGGTGAGCTGGCTGGAGGCAGACGAGGTTTCCCTGCTTCATTTCCTAAGAAACTGTGG
GAACCCAACCTTCCCACCGCACATTACCGTAATGACAAGTGGGTGTGA
>Ag-N3-2
CTGCTGGACAAGGCCAAGGAGCTGCCAGTGGAGCTTGCTGGTGAGTCCTGCGATCCTCAG
CCCTCCCTGGGACAGCCAGCTCCCCAGAACTGAAGCAGGGAGCTCCTGCTCAGCCCGCAG
TGCCCTCCTTGCCCAGCCTCTCTCTGTTTCACAGGAGCTATTCCCAGGCCAGACTTGGAT
CAAATGGAGGTGCATGAAGGTGATGGTAACCTCCTGCAGAAAAGCAGCGTGCTGGAACCA
CAGGTAACACACCGAGAGTCTTTGTTTTCCTAAAAACACCCCAAACAGGGTTGCTTTGAG
CCACATCAGGCTTCTCTGTGCCCCGGGGTGGTTGGGAGCAAACACTTCACGAGATGCTGC
ATCCCTTTGCTGCCTGCTGAGGGGTGTGGACATGCTGGGAGTCAGGGAAGCTGGAAACGG
AGGGGCCAGGAAAGCCCCTCTGTTTGGGGTTGGCCTTCAGGGATGCTGCTGCAGGAGCTG
GGAGGTGAGCTGGCTGGAGGCAGACGAGGTTTCCCTGCTTCATTTCCTAAGAAACTGTGG
GAACCCAACCTTCCCACCGCACATTACCGTAATGACAAGTGGGTGTGA
>Ag-N4-1
CTGCTGCACAAGGCCAAGGAGCTGCCAGTGGAGCTTGCTGGTGAGTCCTGCGATCCTCAG
CCCTCCCTGGGACAGCCAGCTCCCCAGAACTGAAGCAGGGAGCTCCTGCTCAGCCCGCAG
TGCCCTCCTTGCCCAGCCTCTCTCTGTTTCACAGGAGCTATTCCCAGGCCAGACTTGGAT
CAAATGGAGGTGCATGAAGGTGATGGTAACCTCCTGCAGAAAAGCAGCGTGCTGGAACCA
CAGGTAACACACCGAGAGTCTTTGTTTTCCTAAAAACACCCCAAACAGGGTTGCTTTGAG
CCACATCAGGCTTCTCTGTGCCCCGGGGTGGTTGGGAGCAAACACTTCACGAGATGCTGC
ATCCCTTTGCTGCCTGCTGAGGAGTGTGGACATGCTGGGAGTCAGGGAAGCTGGAAACGG
AGGGGCCAGGAAAGCCCCTCTGTTTGGGGTTGGCCTTCAGGGATGCTGCTGCAGGAGCTG
GGAGGTGAGCTGGCTGGAGGCAGACGAGGTTTCCCTGCTTCATTTCCTAAGAAACTGTGG
GAACCCAACCTTCCCACCGCACATTACCGTAATGACAAGTGGGTGTGA
>Ag-N4-2
CTGCTGCACAAGGCCAAGGAGCTGCCAGTGGAGCTTGCTGGTGAGTCCTGCGATCCTCAG
CCCTCCCTGGGACAGCCAGCTCCCCAGAACTGAAGCAGGGAGCTCCTGCTCAGCCCGCAG
TGCCCTCCTTGCCCAGCCTCTCTCTGTTTCACAGGAGCTATTCCCAGGCCAGACTTGGAT
CAAATGGAGGTGCATGAAGGTGATGGTAACCTCCTGCAGAAAAGCAGCGTGCTGGAACCA
CAGGTAACACACCGAGAGTCTTTGTTTTCCTAAAAACACCCCAAACAGGGTTGCTTTGAG
CCACATCAGGCTTCTCTGTGCCCCGGGGTGGTTGGGAGCAAACACTTCACGAGATGCTGC
ATCCCTTTGCCGCCTGCTGAGGGGTGTGGACATGCTGGGAGTCAGGGAAGCTGGAAACGG
AGGGGCCAGGAAAGCCCCTCTGTTTGGGGTTGGCCTTCAGGGATGCTGCTGCAGGAGCTG
GGAGGTGAGCTGGCTGGAGGCAGACGAGGTTTCCCTGCTTCATTTCCTAAGAAACTGTGG
GAACCCAACCTTCCCACCGCACATTACCGTAATGACAAGTGGGTGTGA
>Ag-R16d-1
CTGCTGCACAAGGCCAAGGAGCTGCCAGTGGAGCTTGCTGGTGAGTCCTGCGATCCTCAG
CCCTCCCTGGGACAGCCAGCTCCCCAGAACTGAAGCAGAGAGCTCCTGCTCAGCCCGCAG
TGCCCTCCTTGCCCAGCCTCTCTCTGTTTCACAGGAGCTATTCCCAGGCCAGACTTGGAT
CAAATGGAGGTGCATGAAGGTGATGGTAACCTCCTGCAGAAAAGCAGCGTGCTGGAACCA
CAGGTAACACACCGACAGTCTTTGTTTTCCTAAAAACACCCCAAACAGGGTTGCTTTGAG
CCACATCAGGCTTCTCTGTGCCCCGGGGTGGTTGGGAGCAAACACTTCACGAGATGCTGC
ATCCCTTTGCTGCCTGCTGAGGAGTGTGGACATGCTGGGAGTCAGGGAAGCTGGAAACGG
AGGGGCCAGGAAAGCCCCTCTGTTTGGGGTTGGCCTTCAGGGATGCTGCTGCAGGAGCTG
GGAGGTGAGCTGGCTGGAGGCAGACGAGGTTTCCCTGCTTCATTTCCTAAGAAACTGTGG
GAACCCAACCTTCCCACCGCACATTACCGTAATGACAAGTGGGTGTGA
>Ag-R16d-2
CTGCTGCACAAGGCCAAGGAGCTGCCAGTGGAGCTTGCTGGTGAGTCCTGCGATCCTCAG
CCCTCCCTGGGACAGCCAGCTCCCCAGAACTGAAGCAGAGAGCTCCTGCTCAGCCCGCAG
TGCCCTCCTTGCCCAGCCTCTCTCTGTTTCACAGGAGCTATTCCCAGGCCAGACTTGGAT
CAAATGGAGGTGCATGAAGGTGATGGTAACCTCCTGCAGAAAAGCAGCGTGCTGGAACCA
CAGGTAACACACCGAGAGTCTTTGTTTTCCTAAAAACACCCCAAACAGGGTTGCTTTGAG
CCACATCAGGCTTCTCTGTGCCCCGGGGTGGTTGGGAGCAAACACTTCACGAGATGCTGC
ATCCCTTTGCTGCCTGCTGAGGAGTGTGGACATGCTGGGAGTCAGGGAAGCTGGAAACGG
AGGGGCCAGGAAAGCCCCTCTGTTTGGGGTTGGCCTTCAGGGATGCTGCTGCAGGAGCTG
GGAGGTGAGCTGGCTGGAGGCAGACGAGGTTTCCCTGCTTCATTTCCTAAGAAACTGTGG
GAACCCAACCTTCCCACCGCACATTACCGTAATGACAAGTGGGTGTGA
>Ag-R16e-1
CTGCTGGACAAGGCCAAGGAGCTGCCAGTGGAGCTTGCTGGTGAGTCCTGCGATCCTCAG
CCCTCCCTGGGACAGCCAGCTCCCCAGAACTGAAGCAGGGAGCTCCTGCTCAGCCCGCAG
TGCCCTCCTTGCCCAGCCTCTCTCTGTTTCACAGGAGCTATTCCCAGGCCAGACTTGGAT
CAAATGGAGGTGCATGAAGGTGATGGTAACCTCCTGCAGAAAAGCAGCGTGCTGGAACCA
CAGGTAACACACCGACAGTCTTTGTTTTCCTAAAAACACCCCAAACAGGGTTGCTTTGAG
CCACATCAGGCTTCTCTGTGCCCCGGGGTGGTTGGGAGCAAACACTTCACGAGATGCTGC
ATCCCTTTGCTGCCTGCTGAGGAGTGTGGACATGCTGGGAGTCAGGGAAGCTGGAAACGG
AGGGGCCAGGAAAGCCCCTCTGTTTGGGGTTGGCCTTCAGGGATGCTGCTGCAGGAGCTG
GGAGGTGAGCTGGCTGGAGGCAGACGAGGTTTCCCTGCTTCATTTCCTAAGAAACTGTGG
GAACCCAACCTTCCCACCGCACATTACCGTAATGACAAGTGGGTGTGA
>Ag-R16e-2
CTGCTGGACAAGGCCAAGGAGCTGCCAGTGGAGCTTGCTGGTGAGTCCTGCGATCCTCAG
CCCTCCCTGGGACAGCCAGCTCCCCAGAACTGAAGCAGGGAGCTCCTGCTCAGCCCGCAG
TGCCCTCCTTGCCCAGCCTCTCTCTGTTTCACAGGAGCTATTCCCAGGCCAGACTTGGAT
CAAATGGAGGTGCATGAAGGTGATGGTAACCTCCTGCAGAAAAGCAGCGTGCTGGAACCA
CAGGTAACACACCGACAGTCTTTGTTTTCCTAAAAACACCCCAAACAGGGTTGCTTTGAG
CCACATCAGGCTTCTCTGTGCCCCGGGGTGGTTGGGAGCAAACACTTCACGAGATGCTGC
ATCCCTTTGCTGCCTGCTGAGGAGTGTGGACATGCTGGGAGTCAGGGAAGCTGGAAACGG
AGGGGCCAGGAAAGCCCCTCTGTTTGGGGTTGGCCTTCAGGGATGCTGCTGCAGGAGCTG
GGAGGTGAGCTGGCTGGAGGCAGACGAGGTTTCCCTGCTTCATTTCCTAAGAAACTGTGG
GAACCCAACCTTCCCACCGCACATTACCGTAATGACAAGTGGGTGTGA
>Ag-R16g-1
CTGCTGCACAAGGCCAAGGAGCTGCCAGTGGAGCTTGCTGGTGAGTCCTGCGGTCCTCAG
CCCTCCCTGGGACAGCCAGCTCCCCAGAACTGAAGCAGGGAGCTCCTGCTCAGCCCGCAG
TGCCCTCCTTGCCCAGCCTCTCTCTGTTTCACAGGAGCTATTCCCAGGCCAGACTTGGAT
CAAATGGAGGTGCATGAAGGTGATGGTAACCTCCTGCAGAAAAGCAGCGTGCTGGAACCA
CAGGTAACACACCGACAGTCTTTGTTTTCCTAAAAACACCCCAAACAGGGTTGCTTTGAG
CCACATCAGGCTTCTCTGTGCCCCGGGGTGGTTGGGAGCAAACACTTCACGAGATGCTGC
ATCCCTTTGCTGCCTGCTGAGGAGTGTGGACATGCTGGGAGTCAGGGAAGCTGGAAACGG
AGGGGCCAGGAAAGCCCCTCTGTTTGGGGTTGGCCTTCAGGGATGCTGCTGCAGGAGCTG
GGAGGTGAGCTGGCTGGAGGCAGACGAGGTTTCCCTGCTTCATTTCCTAAGAAACTGTGG
GAACCCAACCTTCCCACCGCACATTACCGTAATGACAAGTGGGTGTGA
>Ag-R16g-2
CTGCTGCACAAGGCCAAGGAGCTGCCAGTGGAGCTTGCTGGTGAGTCCTGCGGTCCTCAG
CCCTCCCTGGGACAGCCAGCTCCCCAGAACTGAAGCAGGGAGCTCCTGCTCAGCCCGCAG
TGCCCTCCTTGCCCAGCCTCTCTCTGTTTCACAGGAGCTATTCCCAGGCCAGACTTGGAT
CAAATGGAGGTGCATGAAGGTGATGGTAACCTCCTGCAGAAAAGCAGCGTGCTGGAACCA
CAGGTAACACACCGACAGTCTTTGTTTTCCTAAAAACACCCCAAACAGGGTTGCTTTGAG
CCACATCAGGCTTCTCTGTGCCCCGGGGTGGTTGGGAGCAAACACTTCACGAGATGCTGC
ATCCCTTTGCTGCCTGCTGAGGAGTGTGGACATGCTGGGAGTCAGGGAAGCTGGAAACGG
AGGGGCCAGGAAAGCCCCTCTGTTTGGGGTTGGCCTTCAGGGATGCTGCTGCAGGAGCTG
GGAGGTGAGCTGGCTGGAGGCAGACGAGGTTTCCCTGCTTCATTTCCTAAGAAACTGTGG
GAACCCAACCTTCCCACCGCACATTACCGTAATGACAAGTGGGTGTGA
>Ag-R6a-1
CTGCTGCACAAGGCCAAGGAGCTGCCAGTGGAGCTTGCTGGTGAGTCCTGCGATCCTCAG
CCCTCCCTGGGACAGCCAGCTCCCCAGAACTGAAGCAGGGAGCTCCTGCTCAGCCCGCAG
TGCCCACCTTGCCGAGCCTCTCTCTGTTTCACAGGAGCTATTCCCAGGCCGGACTTGGAT
CAAATGGAGGTGCATGAAGGTGATGGTAACCTCCTGCAGAAAAGCAGCGTGCTGGAACCA
CAGGTAACACACCGAGAGTCTTTGTTTTCCTAAAAACACCCCAAACAGGGTTGCTTTGAG
CCACATCAGGCTTCTCTGTGCCCCGGGGTGGTTGGGAGCAAACACTTCACGAGATGCTGC
ATCCCTTTGCTGCCTGCTGAGGGGTGTGGACATGCTGGGAGTCAGGGAAGCTGGAAACGG
AGGGGCCAGGAAAGCCCCTCTGTTTGGGGTTGGCCTTCAGGGATGCTGCTGCAGGAGCTG
GGAGGTGAGCTGGCTGGAGGCAGACGAGGTTTCCCTGCTTCATTTCCTAAGAAACTGTGG
GAACCCAACCTTCCCACCGCACATTACCGTAATGACAAGTGGGTGTGA
>Ag-R6a-2
CTGCTGGACAAGGCCAAGGAGCTGCCAGTGGAGCTTGCTGGTGAGTCCTGCGATCCTCAG
CCCTCCCTGGGACAGCCAGCTCCCCAGAACTGAAGCAGGGAGCTCCTGCTCAGCCCGCAG
TGCCCTCCTTGCCCAGCCTCTCTCTGTTTCACAGGAGCTATTCCCAGGCCAGACTTGGAT
CAAATGGAGGTGCATGAAGGTGATGGTAACCTCCTGCAGAAAAGCAGCGTGCTGGAACCA
CAGGTAACACACCGAGAGTCTTTGTTTTCCTAAAAACACCCCAAACAGGGTTGCTTTGAG
CCACATCAGGCTTCTCTGTGCCCCGGGGTGGTTGGGAGCAAACACTTCACGAGATGCTGC
ATCCCTTTGCCGCCTGCTGAGGGGTGTGGACATGCTGGGAGTCAGGGAAGCTGGAAACGG
AGGGGCCAGGAAAGCCCCTCTGTTTGGGGTTGGCCTTCAGGGATGCTGCTGCAGGAGCTG
GGAGGTGAGCTGGCTGGAGGCAGACGAGGTTTCCCTGCTTCATTTCCTAAGAAACTGTGG
GAACCCAACCTTCCCACCGCACATTACCGTAATGACAAGTGGGTGTGA
>Ag-R6b-1
CTGCTGGACAAGGCCAAGGAGCTGCCAGTGGAGCTTGCTGGTGAGTCCTGCGATCCTCAG
CCCTCCCTGGGACAGCCAGCTCCCCAGAACTGAAGCAGGGAGCTCCTGCTCAGCCCGCAG
TGCCCTCCTTGCCCAGCCTCTCTCTGTTTCACAGGAGCTATTCCCAGGCCAGACTTGGAT
CAAATGGAGGTGCATGAAGGTGATGGTAACCTCCTGCAGAAAAGCAGCGTGCTGGAACCA
CAGGTAACACACCGACAGTCTTTGTTTTCCTAAAAACACCCCAAACAGGGTTGCTTTGAG
CCACATCAGGCTTCTCTGTGCCCCGGGGTGGTTGGGAGCAAACACTTCACGAGATGCTGC
ATCCCTTTGCTGCCTGCTGAGGAGTGTGGACATGCTGGGAGTCAGGGAAGCTGGAAACGG
AGGGGCCAGGAAAGCCCCTCTGTTTGGGGTTGGCCTTCAGGGATGCTGCTGCAGGAGCTG
GGAGGTGAGCTGGCTGGAGGCAGACGAGGTTTCCCTGCTTCATTTCCTAAGAAACTGTGG
GAACCCAACCTTCCCACCG-ACATTACCGTAATGACAAGTGGGTGTGA
>Ag-R6b-2
CTGCTGGACAAGGCCAAGGAGCTGCCAGTGGAGCTTGCTGGTGAGTCCTGCGATCCTCAG
CCCTCCCTGGGACAGCCAGCTCCCCAGAACTGAAGCAGGGAGCTCCTGCTCAGCCCGCAG
TGCCCTCCTTGCCCAGCCTCTCTCTGTTTCACAGGAGCTATTCCCAGGCCGGACTTGGAT
CAAATGGAGGTGCATGAAGGTGATGGTAACCTCCTGCAGAAAAGCAGCGTGCTGGAACCA
CAGGTAACACACCGAGAGTCTTTGTTTTCCTAAAAACACCCCAAACAGGGTTGCTTTGAG
CCACATCAGGCTTCTCTGTGCCCCGGGGTGGTTGGGAGCAAACACTTCACGAGATGCTGC
ATCCCTTTGCTGCCTGCTGAGGAGTGTGGACATGCTGGGAGTCAGGGAAGCTGGAAACGG
AGGGGCCAGGAAAGCCCCTCTGTTTGGGGTTGGCCTTCAGGGATGCTGCTGCAGGAGCTG
GGAGGTGAGCTGGCTGGAGGCAGACGAGGTTTCCCTGCTTCATTTCCTAAGAAACTGTGG
GAACCCAACCTTCCCACCG-ACATTACCGTAATGACAAGTGGGTGTGA
>Ag-R7a-1
CTGCTGCACAAGGCCAAGGAGCTGCCAGTGGAGCTTGCTGGTGAGTCCTGCGATCCTCAG
CCCTCCCTGGGACAGCCAGCTCCCCAGAACTGAAGCAGGGAGCTCCTGCTCAGCCCGCAG
TGCCCTCCTTGCCCAGCCTCTCTCTGTTTCACAGGAGCTATTCCCAGGCCAGACTTGGAT
CAAATGGAGGTGCATGAAGGTGATGGTAACCTCCTGCAGAAAAGCAGCGTGCTGGAACCA
CAGGTAACACACCGAGAGTCTTTGTTTTCCTAAAAACACCCCAAACAGGGTTGCTTTGAG
CCACATCAGGCTTCTCTGTGCCCTGGGGTGGTTGGGAGCAAACACTTCACGAGATGCTGC
ATCCCTTTGCTGCCTGCTGAGGGGTGTGGACATGCTGGGAGTCAGGGAAGCTGGAAACGG
AGGGGCCAGGAAAGCCCCTCTGTTTGGGGTTGGCCTTCAGGGATGCTGCTGCAGGAGCTG
GGAGGTGAGCTGGCTGGAGGCAGACGAGGTTTCCCTGCTTCATTTCCTAAGAAACTGTGG
GAACCCAACCTTCCCACCGCACATTACCGTAATGACAAGTGGGTGTGA
>Ag-R7a-2
CTGCTGCACAAGGCCAAGGAGCTGCCAGTGGAGCTTGCTGGTGAGTCCTGCGATCCTCAG
CCCTCCCTGGGACAGCCAGCTCCCCAGAACTGAAGCAGGGAGCTCCTGCTCAGCCCGCAG
TGCCCTCCTTGCCCAGCCTCTCTCTGTTTCACAGGAGCTATTCCCAGGCCAGACTTGGAT
CAAATGGAGGTGCATGAAGGTGATGGTAACCTCCTGCAGAAAAGCAGCGTGCTGGAACCA
CAGGTAACACACCGAGAGTCTTTGTTTTCCTAAAAACACCCCAAACAGGGTTGCTTTGAG
CCACATCAGGCTTCTCTGTGCCCTGGGGTGGTTGGGAGCAAACACTTCACGAGATGCTGC
ATCCCTTTGCTGCCTGCTGAGGGGTGTGGACATGCTGGGAGTCAGGGAAGCTGGAAACGG
AGGGGCCAGGAAAGCCCCTCTGTTTGGGGTTGGCCTTCAGGGATGCTGCTGCAGGAGCTG
GGAGGTGAGCTGGCTGGAGGCAGACGAGGTTTCCCTGCTTCATTTCCTAAGAAACTGTGG
GAACCCAACCTTCCCACCGCACATTACCGTAATGACAAGTGGGTGTGA
>Ag-R7b-1
CTGCTGCACAAGGCCAAGGAGCTGCCAGTGGAGCTTGCTGGTGAGTCCTGCGATCCTCAG
CCCTCCCTGGGACAGCCAGCTCCCCAGAACTGAAGCAGAGAGCTCCTGCTCAGCCCGCAG
TGCCCTCCTTGCCCAGCCTCTCTCTGTTTCACAGGAGCTATTCCCAGGCCAGACTTGGAT
CAAATGGAGGTGCATGAAGGTGATGGTAACCTCCTGCAGAAAAGCAGCGTGCTGGAACCA
CAGGTAACACACCGAGAGTCTTTGTTTTCCTAAAAACACCCCAAACAGGGTTGCTTTGAG
CCACATCAGGCTTCTCTGTGCCCCGGGGTGGTTGGGAGCAAACACTTCACGAGATGCTGC
ATCCCTTTGCTGCCTGCTGAGGAGTGTGGACATGCTGGGAGTCAGGGAAGCTGGAAACGG
AGGGGCCAGGAAAGCCCCTCTGTTTGGGGTTGGCCTTCAGGGATGCTGCTGCAGGAGCTG
GGAGGTGAGCTGGCTGGAGGCAGACGAGGTTTCCCTGCTTCATTTCCTAAGAAACTGTGG
GAACCCAACCTTCCCACCGCACATTACCGTAATGACAAGTGGGTGTGA
>Ag-R7b-2
CTGCTGGACAAGGCCAAGGAGCTGCCAGTGGAGCTTGCTGGTGAGTCCTGCGATCCTCAG
CCCTCCCTGGGACAGCCAGCTCCCCAGAACTGAAGCAGGGAGCTCCTGCTCAGCCCGCAG
TGCCCTCCTTGCCCAGCCTCTCTCTGTTTCACAGGAGCTATTCCCAGGCCAGACTTGGAT
CAAATGGAGGTGCATGAAGGTGATGGTAACCTCCTGCAGAAAAGCAGCGTGCTGGAACCA
CAGGTAACACACCGACAGTCTTTGTTTTCCTAAAAACACCCCAAACAGGGTTGCTTTGAG
CCACATCAGGCTTCTCTGTGCCCCGGGGTGGTTGGGAGCAAACACTTCACGAGATGCTGC
ATCCCTTTGCTGCCTGCTGAGGAGTGTGGACATGCTGGGAGTCAGGGAAGCTGGAAACGG
AGGGGCCAGGAAAGCCCCTCTGTTTGGGGTTGGCCTTCAGGGATGCTGCTGCAGGAGCTG
GGAGGTGAGCTGGCTGGAGGCAGACGAGGTTTCCCTGCTTCATTTCCTAAGAAACTGTGG
GAACCCAACCTTCCCACCGCACATTACCGTAATGACAAGTGGGTGTGA
