# Supplementary material for: Sequence Polymorphism in Candidate Genes for Differences in Winter Plumage between Scottish and Scandinavian Willow Grouse (Lagopus lagopus)
Source: PLoS One. 2010 Apr 23;5(4):e10334. doi: 10.1371/journal.pone.0010334 (PMC2859059; doi:10.1371/journal.pone.0010334)
Supplement: Sequence File S1 — Phased sequences. (0.00 MB ZIP) [file pone.0010334.s001.zip › SkoglundHoglund_phased_sequences/DCT-haplotypes.fas]

>DCT-E1-1   [by DnaSP Ver. 4.50.3, from file: DCT-pop.fas     okt 14, 2008]
CTGCAAGTTTGGTTGGACTGGCCCTGACTGCAGTGTGAGGAAGCCACCAGTTGTCAGGAG
AAACATCCATTCCTTGACAACAGAGGAGAGGGAGCAGTTCTTCGATGCTCTAGATCGTGC
AAAGACTACCATCCACCCAGACTATGTGATTGCAACTCAGCACTGGATGAGTTTGCTTGG
CCCCACCGGAGAGGAACCAC-AATTGCCAACTGTAGCATTTATAATTACTTTG-
>DCT-E1-2
CTGCAAGTTTGGTTGGACTGGCCCTGACTGCAGTGTGAGGAAGCCACCAGTTGTCAGGAG
AAACATCCATTCCTTGACAACAGAGGAGAGGGAGCAGTTCTTTGATGCTCTAGATCGCGC
AAAGACTACCATCCACCCAGACTATGTGATTGCAACTCAGCACTGGATGAGTTTGCTTGG
CCCCACCGGAGAGGAACCAC-AATTGCCAACTGTAGCATTTATAATTACTTTG-
>DCTE10-1
CTGCAAGTTTGGTTGGACTGGCCCTGACTGCAGTGTGAGGAAGCCACCAGTTGTCAGGAG
AAACATCCATTCCTTGACAACAGAGGAGAGGGAGCAGTTCTTCGATGCTCTAGATCGTGC
AAAGACTACCATCCACCCAGACTATGTGATTGCAACTCAGCACTGGATGAGTTTGCTTGG
CCCCACCGGAGAGGAACCACAAATTGCCAACTGTAGCATTTATAATTACTTTG-
>DCTE10-2
CTGCAAGTTTGGTTGGACTGGCCCTGACTGCAGTGTGAGGAAGCCACCAGTTGTCAGGAG
AAACATCCATTCCTTGACAACAGAGGAGAGGGAGCAGTTCTTCGATGCTCTAGATCGTGC
AAAGACTACCATCCACCCAGACTATGTGATTGCAACTCAGCACTGGATGAGTTTGCTTGG
CCCCACCGGAGAGGAACCACAAATTGCCAACTGTAGCATTTATAATTACTTTG-
>DCTE11-1
CTGCAAGTTTGGTTGGACTGGCCCTGACTGCAGTGTGAGGAAGCCACCAGTTGTCAGGAG
AAACATCCATTCCTTGACAACAGAGGAGAGGGAGCAGTTCTTCGATGCTCTAGATCGTGC
AAAGACTACCATCCACCCAGACTATGTGATTGCAACTCAGCACTGGATGAGTTTGCTTGG
CCCCACCGGAGAGGAACCACAAATTGCCAACTGTAGCATTTATAATTACTTTG-
>DCTE11-2
CTGCAAGTTTGGTTGGACTGGCCCTGACTGCAGTGTGAGGAAGCCACCAGTTGTCAGGAG
AAACATCCATTCCTTGACAACAGAGGAGAGGGAGCAGTTCTTCGATGCTCTAGATCGTGC
AAAGACTACCATCCACCCAGACTATGTGATTGCAACTCAGCACTGGATGAGTTTGCTTGG
CCCCACCGGAGAGGAACCACAAATTGCCAACTGTAGCATTTATAATTACTTTG-
>DCTE13-1
CTGCAAGTTTGGTTGGACTGGCCCTGACTGCAGTGTGAGGAAGCCACCAGTTGTCAGGAG
AAACATCCATTCCTTGACAACAGAGGAGAGGGAGCAGTTCTTCGATGCTCTAGATCGTGC
AAAGACTACGATCCACCCAGACTATGTGATTGCAACTCAGCACTGGATGAGTTTGCTTGG
CCCCACCGGAGAGGAACCACAAATTGCCAACTGTAGCATTTATAATTACTTTG-
>DCTE13-2
CTGCAAGTTTGGTTGGACTGGCCCTGACTGCAGTGTGAGGAAGCCACCAGTTGTCAGGAG
AAACATCCATTCCTTGACAACAGAGGAGAGGGAGCAGTTCTTCGATGCTCTAGATCGTGC
AAAGACTACGATCCACCCAGACTATGTGATTGCAACTCAGCACTGGATGAGTTTGCTTGG
CCCCACCGGAGAGGAACCACAAATTGCCAACTGTAGCATTTATAATTACTTTG-
>DCTE15-1
CTGCAAGTTTGGTTGGACTGGCCCTGACTGCAGTGTGAGGAAGCCACCAGTTGTCAGGAG
AAACATCCATTCCTTGACAACAGAGGAGAGGGAGCAGTTCTTCGATGCTCTAGA-CGTGC
AAAGACTACCATCCACCCAGACTATGTGATTGCAACTCAGCACTGGATGAGTTTGCTTGG
CCCCACCGGAGAGGAACCACAAATTGCCAACTGTAGCATTTATAATTACTTTG-
>DCTE15-2
CTGCAAGTTTGGTTGGACTGGCCCTGACTGCAGTGTGAGGAAGCCACCAGTTGTCAGGAG
AAACATCCATTCCTTGACAACAGAGGAGAGGGAGCAGTTCTTTGATGCTCTAGA-CGTGC
AAAGACTACCATCCACCCAGACTATGTGATTGCAACTCAGCACTGGATGAGTTTGCTTGG
CCCCACCGGAGAGGAACCACAGATTGCCAACTGTAGCATTTATAATTACTTTG-
>DCTE16-1
CTGCAAGTTTGGTTGGACTGGCCCTGACTGCAGTGTGAGGAAGCCACCAGTTGTCAGGAG
AAACATCCATTCCTTGACAACAGAGGAGAGGGAGCAGTTCTTCGATGCTCTAGATCGTGC
AAAGACTACCATCCACCCAGACTATGTGATTGCAACTCAGCACTGGATGAGTTTGCTTGG
CCCCACCGGAGAGGAACCACAAATTGCCAACTGTAGCATTTATAATTACTTTG-
>DCTE16-2
CTGCAAGTTTGGTTGGACTGGCCCTGACTGCAGTGTGAGGAAGCCACCAGTTGTCAGGAG
AAACATCCATTCCTTGACAACAGAGGAGAGGGAGCAGTTCTTCGATGCTCTAGATCGTGC
AAAGACTACCATCCACCCAGACTATGTGATTGCAACTCAGCACTGGATGAGTTTGCTTGG
CCCCACCGGAGAGGAACCACAAATTGCCAACTGTAGCATTTATAATTACTTTG-
>DCTE17-1
CTGCAAGTTTGGTTGGACTGGCCCTGACTGCAGTGTGAGGAAGCCACCAGTTGTCAGGAG
AAACATCCATTCCTTGACAACAGAGGAGAGGGAGCAGTTCTTCGATGCTCTAGATCGTGC
AAAGACTACCATCCACCCAGACTATGTGATTGCAACTCAGCACTGGATGAGTTTGCTTGG
CCCCACCGGAGAGGAACCACAAATTGCCAACTGTAGCATTTATAATTACTTTG-
>DCTE17-2
CTGCAAGTTTGGTTGGACTGGCCCTGACTGCAGTGTGAGGAAGCCACCAGTTGTCAGGAG
AAACATCCATTCCTTGACAACAGAGGAGAGGGAGCAGTTCTTCGATGCTCTAGATCGTGC
AAAGACTACCATCCACCCAGACTATGTGATTGCAACTCAGCACTGGATGAGTTTGCTTGG
CCCCACCGGAGAGGAACCACAAATTGCCAACTGTAGCATTTATAATTACTTTG-
>DCTE18-1
CTGCAAGTTTGGTTGGACTGGCCCTGACTGCAGTGTGAGGAAGCCACCAGTTGTCAGGAG
AAACATCCATTCCTTGACAACAGAGGAGAGGGAGCAGTTCTTCGATGCTCTAGATCGTGC
AAAGACTACCATCCACCCAGACTATGTGATTGCAACTCAGCACTGGATGAGTTTGCTTGG
CCCCACCGGAGAGGAACCAC-AATTGCCAACTGTAGCATTTATAATTACTTTG-
>DCTE18-2
CTGCAAGTTTGGTTGGACTGGCCCTGACTGCAGTGTGAGGAAGCCACCAGTTGTCAGGAG
AAACATCCATTCCTTGACAACAGAGGAGAGGGAGCAGTTCTTTGATGCTCTAGATCGCGC
AAAGACTACCATCCACCCAGACTATGTGATTGCAACTCAGCACTGGATGAGTTTGCTTGG
CCCCACCGGAGAGGAACCAC-AATTGCCAACTGTAGCATTTATAATTACTTTG-
>DCTE7-1
CTGCAAGTTTGGTTGGACTGGCCCTGACTGCAGTGTGAGGAAGCCACCAGTTGTCAGGAG
AAACATCCATTCCTTGACAAC-GAGGAGAGGGAGCAGTTCTTCGATGCTCTAGATCGTGC
AAAGACTACCATCCACCCAGACTATGTGATTGCAACTCAGCACTGGATGAGTTTGCTTGG
CCCCACCGGAGAGGAACCACAAATTGCCAACTGTAGCATTTATAATTACTTTG-
>DCTE7-2
CTGCAAGTTTGGTTGGACTGGCCCTGACTGCAGTGTGAGGAAGCCACCAGTTGTCAGGAG
AAACATCCATTCCTTGACAAC-GAGGAGAGGGAGCAGTTCTTCGATGCTCTAGATCGTGC
AAAGACTACCATCCACCCAGACTATGTGATTGCAACTCAGCACTGGATGAGTTTGCTTGG
CCCCACCGGAGAGGAACCACAAATTGCCAACTGTAGCATTTATAATTACTTTG-
>DCTE8-1
CTGCAAGTTTGGTTGGACTGGCCCTGACTGCAGTGTGAGGAAGCCACCAGTTGTCAGGAG
AAACATCCATTCCTTGACAACAGAGGAGAGGGAGCAGTTCTTCGATGCTCTAGATCGTGC
AAAGACTACGATCCACCCAGACTATGTGATTGCAACTCAGCACTGGATGAGTTTGCTTGG
CCCCACCGGAGAGGAACCACAAATTGCCAACTGTAGCATTTATAATTACTTTG-
>DCTE8-2
CTGCAAGTTTGGTTGGACTGGCCCTGACTGCAGTGTGAGGAAGCCACCAGTTGTCAGGAG
AAACATCCATTCCTTGACAACAGAGGAGAGGGAGCAGTTCTTCGATGCTCTAGATCGTGC
AAAGACTACGATCCACCCAGACTATGTGATTGCAACTCAGCACTGGATGAGTTTGCTTGG
CCCCACCGGAGAGGAACCACAAATTGCCAACTGTAGCATTTATAATTACTTTG-
>DCTE9-1
CTGCAAGTTTGGTTGGACTGGCCCTGACTGCAGTGTGAGGAAGCCACCAGTTGTCAGGAG
AAACATCCATTCCTTGACAACAGAGGAGAGGGAGCAGTTCTTCGATGCTCTAGA-CGTGC
AAAGACTACCATCCACCCAGACTATGTGATTGCAACTCAGCACTGGATGAGTTTGCTTGG
CCCCACCGGAGAGGAACCACAAATTGCCAACTGTAGCATTTATAATTACTTTG-
>DCTE9-2
CTGCAAGTTTGGTTGGACTGGCCCTGACTGCAGTGTGAGGAAGCCACCAGTTGTCAGGAG
AAACATCCATTCCTTGACAACAGAGGAGAGGGAGCAGTTCTTCGATGCTCTAGA-CGTGC
AAAGACTACCATCCACCCAGACTATGTGATTGCAACTCAGCACTGGATGAGTTTGCTTGG
CCCCACCGGAGAGGAACCACAAATTGCCAACTGTAGCATTTATAATTACTTTG-
>DCTR16a-1
CTGCAAGTTTGGTTGGACTGGCCCTGACTGCAGTGTGAGGAAGCCACCAGTTGTCAGGAG
AAACATCCATTCCTTGACAACAGAGGAGAGGGAGCAGTTCTTCGATGCTCTAGATCGTGC
AAAGACTACCATCCACCCAGACTATGTGATTGCAACTCAGCACTGGATGAGTTTGCTTGG
CCCCACCGGAGAGGAACCACAAATTGCCAACTGTAGCATTTATAATTACTTTG-
>DCTR16a-2
CTGCAAGTTTGGTTGGACTGGCCCTGACTGCAGTGTGAGGAAGCCACCAGTTGTCAGGAG
AAACATCCATTCCTTGACAACAGAGGAGAGGGAGCAGTTCTTCGATGCTCTAGATCGTGC
AAAGACTACCATCCACCCAGACTATGTGATTGCAACTCAGCACTGGATGAGTTTGCTTGG
CCCCACCGGAGAGGAACCACAAATTGCCAACTGTAGCATTTATAATTACTTTG-
>DCTR16b-1
CTGCAAGTTTGGTTGGACTGGCCCTGACTGCAGTGTGAGGAAGCCACCAGTTGTCAGGAG
AAACATCCATTCCTTGACAACAGAGGAGAGGGAGCAGTTCTTCGATGCTCTAGATCGTGC
AAAGACTACCATCCACCCAGACTATGTGATTGCAACTCAGCACTGGATGAGTTTGCTTGG
CCCCACCGGAGAGGAACCACAAATTGCCAACTGTAGCATTTATAATTACTTTG-
>DCTR16b-2
CTGCAAGTTTGGTTGGACTGGCCCTGACTGCAGTGTGAGGAAGCCACCAGTTGTCAGGAG
AAACATCCATTCCTTGACAACAGAGGAGAGGGAGCAGTTCTTCGATGCTCTAGATCGTGC
AAAGACTACCATCCACCCAGACTATGTGATTGCAACTCAGCACTGGATGAGTTTGCTTGG
CCCCACCGGAGAGGAACCACAAATTGCCAACTGTAGCATTTATAATTACTTTG-
>DCTR16c-1
CTGCAAGTTTGGTTGGACTGGCTCTGACTGCAGTGTGAGGAAGCCACCAGTTGTCAGGAG
AAACATCCATTCCTTGACAACAGAGGAGAGGGAGCAGTTCTTCGATGCTCTAGATCGTGC
AAAGACTACCATCCACCCAGACTATGTGATTGCAACTCAGCACTGGATGAGTTTGCTTGG
CCCCACCGGAGAGGAACCACAAATTGCCAACTGTAGCATTTATAATTACTTTG-
>DCTR16c-2
CTGCAAGTTTGGTTGGACTGGCTCTGACTGCAGTGTGAGGAAGCCACCAGTTGTCAGGAG
AAACATCCATTCCTTGACAACAGAGGAGAGGGAGCAGTTCTTCGATGCTCTAGATCGTGC
AAAGACTACCATCCACCCAGACTATGTGATTGCAACTCAGCACTGGATGAGTTTGCTTGG
CCCCACCGGAGAGGAACCACAAATTGCCAACTGTAGCATTTATAATTACTTTG-
>DCTR16d-1
CTGCAAGTTTGGTTGGACTGG-CCTGACTGCAGTGTGAGGAAGCCACCAGTTGTCAGGAG
AAACATCCATTCCTTGACAACAGAGGAGAGGGAGCAGTTCTTCGATGCTCTAGATCGTGC
AAAGACTACCATCCACCCAGACTATGTGATTGCAACTCAGCACTGGATGAGTTTGCTTGG
CCCCACCGGAGAGGAACCACAAATTGCCAACTGTAGCATTTATAATTACTTTG-
>DCTR16d-2
CTGCAAGTTTGGTTGGACTGG-CCTGACTGCAGTGTGAGGAAGCCACCAGTTGTCAGGAG
AAACATCCATTCCTTGACAACAGAGGAGAGGGAGCAGTTCTTCGATGCTCTAGATCGTGC
AAAGACTACCATCCACCCAGACTATGTGATTGCAACTCAGCACTGGATGAGTTTGCTTGG
CCCCACCGGAGAGGAACCACAAATTGCCAACTGTAGCATTTATAATTACTTTG-
>DCTR16e-1
CTGCAAGTTTGGTTGGACTGGCCCTGACTGCAGTGTGAGGAAGCCACCAGTTGTCAGGAG
AAACATCCATTCCTTGACAACAGAGGAGAGGGAGCAGTTCTTCGATGCTCTAGATCGTGC
AAAGACTACCATCCACCCAGACTATGTGATTGCAACTCAGCACTGGATGAGTTTGCTTGG
CCCCACCGGAGAGGAACCACAAATTGCCAACTGTAGCATTTATAATTACTTTG-
>DCTR16e-2
CTGCAAGTTTGGTTGGACTGGCCCTGACTGCAGTGTGAGGAAGCCACCAGTTGTCAGGAG
AAACATCCATTCCTTGACAACAGAGGAGAGGGAGCAGTTCTTCGATGCTCTAGATCGTGC
AAAGACTACCATCCACCCAGACTATGTGATTGCAACTCAGCACTGGATGAGTTTGCTTGG
CCCCACCGGAGAGGAACCACAAATTGCCAACTGTAGCATTTATAATTACTTTG-
>DCTR16f-1
CTGCAAGTTTGGTTGGACTGG-CCTGACTGCAGTGTGAGGAAGCCACCAGTTGTCAGGAG
AAACATCCATTCCTTGACAACAGAGGAGAGGGAGCAGTTCTTCGATGCTCTAGATCGTGC
AAAGACTACCATCCACCCAGACTATGTGATTGCAACTCAGCACTGGATGAGTTTGCTTGG
CCCCACCGGAGAGGAACCACAAATTGCCAACTGTAGCATTTATAATTACTTTG-
>DCTR16f-2
CTGCAAGTTTGGTTGGACTGG-CCTGACTGCAGTGTGAGGAAGCCACCAGTTGTCAGGAG
AAACATCCATTCCTTGACAACAGAGGAGAGGGAGCAGTTCTTCGATGCTCTAGATCGTGC
AAAGACTACCATCCACCCAGACTATGTGATTGCAACTCAGCACTGGATGAGTTTGCTTGG
CCCCACCGGAGAGGAACCACAAATTGCCAACTGTAGCATTTATAATTACTTTG-
>DCTR16g-1
CTGCAAGTTTGGTTGGACTGGCCCTGACTGCAGTGTGAGGAAGCCACCAGTTGTCAGGAG
AAACATCCATTCCTTGACAACAGAGGAGAGGGAGCAGTTCTTCGATGCTCTAGATCGTGC
AAAGACTACCATCCACCCAGACTATGTGATTGCAACTCAGCACTGGATGAGTTTGCTTGG
CCCCACCGGAGAGGAACCACAAATTGCCAACTGTAGCATTTATAATTACTTTG-
>DCTR16g-2
CTGCAAGTTTGGTTGGACTGGCCCTGACTGCAGTGTGAGGAAGCCACCAGTTGTCAGGAG
AAACATCCATTCCTTGACAACAGAGGAGAGGGAGCAGTTCTTCGATGCTCTAGATCGTGC
AAAGACTACCATCCACCCAGACTATGTGATTGCAACTCAGCACTGGATGAGTTTGCTTGG
CCCCACCGGAGAGGAACCACAAATTGCCAACTGTAGCATTTATAATTACTTTG-
>DCTR5a-1
CTGCAAGTTTGGTTGGACTGGCCCTGACTGCAGTGTGAGGAAGCCACCAGTTGTCAGGAG
AAACATCCATTCCTTGACAACAGAGGAGAGGGAGCAGTTCTTCGATGCTCTAGATCGTGC
AAAGACTACCATCCACCCAGACTATGTGATTGCAACTCAGCACTGGATGAGTTTGCTTGG
CCCCACCGGAGAGGAACCACAAATTGCCAACTGTAGCATTTATAATTACTTTG-
>DCTR5a-2
CTGCAAGTTTGGTTGGACTGGCCCTGACTGCAGTGTGAGGAAGCCACCAGTTGTCAGGAG
AAACATCCATTCCTTGACAACAGAGGAGAGGGAGCAGTTCTTCGATGCTCTAGATCGTGC
AAAGACTACCATCCACCCAGACTATGTGATTGCAACTCAGCACTGGATGAGTTTGCTTGG
CCCCACCGGAGAGGAACCACAAATTGCCAACTGTAGCATTTATAATTACTTTG-
>DCTR5b-1
CTGCAAGTTTGGTTGGACTGGCCCTGACTGCAGTGTGAGGAAGCCACCAGTTGTCAGGAG
AAACATCCATTCCTTGACAACAGAGGAGAGGGAGCAGTTCTTCGATGCTCTAGATCGTGC
AAAGACTACCATCCACCCAGACTATGTGATTGCAACTCAGCACTGGATGAGTTTGCTTGG
CCCCACCGGAGAGGAACCACAAATTGCCAACTGTAGCATTTATAATTACTTTG-
>DCTR5b-2
CTGCAAGTTTGGTTGGACTGGCCCTGACTGCAGTGTGAGGAAGCCACCAGTTGTCAGGAG
AAACATCCATTCCTTGACAACAGAGGAGAGGGAGCAGTTCTTCGATGCTCTAGATCGTGC
AAAGACTACCATCCACCCAGACTATGTGATTGCAACTCAGCACTGGATGAGTTTGCTTGG
CCCCACCGGAGAGGAACCACAAATTGCCAACTGTAGCATTTATAATTACTTTG-
>DCTR6a-1
CTGCAAGTTTGGTTGGACTGGCCCTGACTGCAGTGTGAGGAAGCCACCAGTTGTCAGGAG
AAACATCCATTCCTTGACAACAGAGGAGAGGGAGCAGTTCTTCGATGCTCTAGA-CGTGC
AAAGACTACCATCCACCCAGACTATGTGATTGCAACTCAGCACTGGATGAGTTTGCTTGG
CCCCACCGGAGAGGAACCACAAATTGCCAACTGTAGCATTTATAATTACTTTG-
>DCTR6a-2
CTGCAAGTTTGGTTGGACTGGCCCTGACTGCAGTGTGAGGAAGCCACCAGTTGTCAGGAG
AAACATCCATTCCTTGACAACAGAGGAGAGGGAGCAGTTCTTCGATGCTCTAGA-CGTGC
AAAGACTACCATCCACCCAGACTATGTGATTGCAACTCAGCACTGGATGAGTTTGCTTGG
CCCCACCGGAGAGGAACCACAAATTGCCAACTGTAGCATTTATAATTACTTTG-
>DCTR6b-1
CTGCAAGTTTGGTTGGACTGGCCCTGACTGCAGTGTGAGGAAGCCACCAGTTGTCAGGAG
AAACATCCATTCCTTGACAACAGAGGAGAGGGAGCAGTTCTTCGATGCTCTAGA-CGTGC
AAAGACTACCATCCACCCAGACTATGTGATTGCAACTCAGCACTGGATGAGTTTGCTTGG
CCCCACCGGAGAGGAACCACAAATTGCCAACTGTAGCATTTATAATTACTTTG-
>DCTR6b-2
CTGCAAGTTTGGTTGGACTGGCCCTGACTGCAGTGTGAGGAAGCCACCAGTTGTCAGGAG
AAACATCCATTCCTTGACAACAGAGGAGAGGGAGCAGTTCTTCGATGCTCTAGA-CGTGC
AAAGACTACCATCCACCCAGACTATGTGATTGCAACTCAGCACTGGATGAGTTTGCTTGG
CCCCACCGGAGAGGAACCACAAATTGCCAACTGTAGCATTTATAATTACTTTG-
>DCTR7a-1
CTGCAAGTTTGGTTGGACTGGCCCTGACTGCAGTGTGAGGAAGCCACCAGTTGTCAGGAG
AAACATCCATTCCTTGACAACAGAGGAGAGGGAGCAGTTCTTCGATGCTCTAGATCGTGC
AAAGACTACCATCCACCCAGACTATGTGATTGCAACTCAGCACTGGATGAGTTTGCTTGG
CCCCACCGGAGAGGAACCACAAATTGCCAACTGTAGCATTTATAATTACTTTG-
>DCTR7a-2
CTGCAAGTTTGGTTGGACTGGCCCTGACTGCAGTGTGAGGAAGCCACCAGTTGTCAGGAG
AAACATCCATTCCTTGACAACAGAGGAGAGGGAGCAGTTCTTCGATGCTCTAGATCGTGC
AAAGACTACCATCCACCCAGACTATGTGATTGCAACTCAGCACTGGATGAGTTTGCTTGG
CCCCACCGGAGAGGAACCACAAATTGCCAACTGTAGCATTTATAATTACTTTG-
>DCTR7b-1
CTGCAAGTTTGGTTGGACTGGCCCTGACTGCAGTGTGAGGAAGCCACCAGTTGTCAGGAG
AAACATCCATTCCTTGACAACAGAGGAGAGGGAGCAGTTCTTCGATGCTCTAGATCGTGC
AAAGACTACCATCCACCCAGACTATGTGATTGCAACTCAGCACTGGATGAGTTTGCTTGG
CCCCACCGGAGAGGAACCACAAATTGCCAACTGTAGCATTTATAATTACTTTG-
>DCTR7b-2
CTGCAAGTTTGGTTGGACTGGCCCTGACTGCAGTGTGAGGAAGCCACCAGTTGTCAGGAG
AAACATCCATTCCTTGACAACAGAGGAGAGGGAGCAGTTCTTCGATGCTCTAGATCGTGC
AAAGACTACCATCCACCCAGACTATGTGATTGCAACTCAGCACTGGATGAGTTTGCTTGG
CCCCACCGGAGAGGAACCACAAATTGCCAACTGTAGCATTTATAATTACTTTG-
