# Supplementary material for: Sequence Polymorphism in Candidate Genes for Differences in Winter Plumage between Scottish and Scandinavian Willow Grouse (Lagopus lagopus)
Source: PLoS One. 2010 Apr 23;5(4):e10334. doi: 10.1371/journal.pone.0010334 (PMC2859059; doi:10.1371/journal.pone.0010334)
Supplement: Sequence File S1 — Phased sequences. (0.00 MB ZIP) [file pone.0010334.s001.zip › SkoglundHoglund_phased_sequences/mc1r-haplotypes.fas]

>MC-E10-1   [by DnaSP Ver. 4.50.3, from file: mc1r-pop.fas     okt 14, 2008]
---------------------------------------------GAACCTGCTGGTGGT
GGCCGCCATCCTCAAGAACAGGAATCTGCACTCTCCCATGTACTACTTCATCTGCTGCCT
GGCCGTCTCCGACATGCTGGTGAGCGTCAGCAACCTGGCCGAGACGCTCTTCATGCTGCT
GATGGAGCACGGCGTGCTGGTGATCCGCGCCAGCATCGTCCGCCACATGGACAACGTCAT
CGACATGCTCATCTGCAGCTCCGTCGTGTCCTC--CCTCTCCTTCCTGGGGGTCATCGCC
GTGGACCGCTACATCACCATCTTCTATGCACTGCGCTACCACAGCATCATGACGCTGCAG
CGCGCCGTGGTCACCATGGCCACCGTCTGGCTGGCCAGCACCGTCTCCAGCACCGTCTTC
ATCACCTACTACCGCAACAACGCCATCCTGCTCTGCCTCATCGGCTTCTTCCTCTTCATG
CTGGTCCTCATGCTGGTGCTCTACATTCACATGTTCGCGCTGGCTCGCCATCACGTGCGC
AACATCTCCAGCCAGCAGAAGCAGCCCACCATCTACCGCACCAGCAGTCTGAAGGGAGCC
GTCACGCTCACCATCCTGCTGGGAGTCTTCTTCATCTGCTGGGGGCCCTTCTTCTTCCAC
CTCATCCTCATCGTCACCTGCCCCACCAACCCCTTCTGCACCTGCTTCTTCAGCTATTTC
AACC--------------------------------------------
>MC-E10-2
---------------------------------------------GAACCTGCTGGTGGT
GGCCGCCATCCTCAAGAACAGGAATCTGCACTCTCCCATGTACTACTTCATCTGCTGCCT
GGCCGTCTCCGACATGCTGGTGAGCGTCAGCAACCTGGCCGAGACGCTCTTCATGCTGCT
GATGGAGCACGGCGTGCTGGTGATCCGCGCCAGCATCGTCCGCCACATGGACAACGTCAT
CGACATGCTCATCTGCAGCTCCGTCGTGTCCTC--CCTCTCCTTCCTGGGGGTCATCGCC
GTGGACCGCTACATCACCATCTTCTATGCACTGCGCTACCACAGCATCATGACGCTGCAG
CGCGCCGTGGTCACCATGGCCACCGTCTGGCTGGCCAGCACCGTCTCCAGCACCGTCTTC
ATCACCTACTACCGCAACAACGCCATCCTGCTCTGCCTCATCGGCTTCTTCCTCTTCATG
CTGGTCCTCATGCTGGTGCTCTACATTCACATGTTCGCGCTGGCTCGCCATCACGTGCGC
AACATCTCCAGCCAGCAGAAGCAGCCCACCATCTACCGCACCAGCAGTCTGAAGGGAGCC
GTCACGCTCACCATCCTGCTGGGAGTCTTCTTCATCTGCTGGGGGCCCTTCTTCTTCCAC
CTCATCCTCATCGTCACCTGCCCCACCAACCCCTTCTGCACCTGCTTCTTCAGCTATTTC
AACC--------------------------------------------
>MC-E11-1
CCCCAATGAACTCTTCCTGACACTGGGGCTGGTGAGCCTGGTGGAGAACCTGCTGGTGGT
GGCCGCCATCCTCAAGAACAGGAATCTGCACTCTCCCATGTACTACTTCATCTGCTGCCT
GGCCGTCTCTGACATGCTGGTGAGCGTCAGCAACCTGGCCGAGACGCTCTTCATGCTGCT
GATGGAGCACGGCGTGCTGGTGATCCGCGCCAGCATCGTCCGCCACATGGACAACGTCAT
CGACATGCTCATCTGCAGCTCCGTCGTGTCCTC--CCTCTCCTTCCTGGGGGTCATCGCC
GTGGACCGCTACATCACCATCTTCTATGCACTGCGCTACCACAGCATCATGACGCTGCAG
CGCGCCGTGGTCACCATGGCCACCGTCTGGCTGGCCAGCACCGTCTCCAGCACCGTCTTC
ATCACCTACTACCGCAACAACGCCATCCTGCTCTGCCTCATCGGCTTCTTCCTCTTCATG
CTGGTCCTCATGCTGGTGCTCTACATTCACATGTTCGCGCTGGCTCGCCATCACGTGCGC
AACATCTCCAGCCAGCAGAAGCAGCCCACCATCTACCGCACCAGCAGTCTGAAGGGAGCC
GTCACGCTCACCATCCTGCTGGGAGTCTTCTTCATCTGCTGGGGGCCCTTCTTCTTCCAC
CTCATCCTCATCGTCACCTGCCCCACCAACCCCTTCTGCACCTGCTTCTTCAGCTATTTC
AACCTCTTCCTCATCCTCATCATCTGCAATTCAGTGGTCGATCCCCTG
>MC-E11-2
CCCCAATGAACTCTTCCTGACACTGGGGCTGGTGAGCCTGGTGGAGAACCTGCTGGTGGT
GGCCGCCATCCTCAAGAACAGGAATCTGCACTCTCCCATGTACTACTTCATCTGCTGCCT
GGCCGTCTCTGACATGCTGGTGAGCGTCAGCAACCTGGCCGAGACGCTCTTCATGCTGCT
GATGGAGCACGGCGTGCTGGTGATCCGCGCCAGCATCGTCCGCCACATGGACAACGTCAT
CGACATGCTCATCTGCAGCTCCGTCGTGTCCTC--CCTCTCCTTCCTGGGGGTCATCGCC
GTGGACCGCTACATCACCATCTTCTATGCACTGCGCTACCACAGCATCATGACGCTGCAG
CGCGCCGTGGTCACCATGGCCACCGTCTGGCTGGCCAGCACCATCTCCAGCACCGTCTTC
ATCACCTACTACCGCAACAACGCCATCCTGCTCTGCCTCATCGGCTTCTTCCTCTTCATG
CTGGTCCTCATGCTGGTGCTCTACATTCACATGTTTGCGCTGGCTCGCCATCACGTGCGC
AACATCTCCAGCCAGCAGAAGCAGCCCACCATCTACCGCACCAGCAGTCTGAAGGGAGCC
GTCACGCTCACCATCCTGCTGGGAGTCTTCTTCATCTGCTGGGGGCCCTTCTTCTTCCAC
CTCATCCTCATCGTCACCTGCCCCACCAACCCCTTCTGCACCTGCTTCTTCAGCTATTTC
AACCTCTTCCTCATCCTCATCATCTGCAATTCAGTGGTCGATCCCCTG
>MC-E12-1
CCCCAATGAACTCTTCCTGACACTGGGGCTGGTGAGCCTAGTGGAGAACCTGCTGGTGGT
GGCCGCCATCCTCAAGAACAGGAATCTGCACTCTCCCATGTACTACTTCATCTGCTGCCT
GGCCGTCTCTGACATGCTGGTGAGCGTCAGCAACCTGGCCGAGACGCTCTTCATGCTGCT
GATGGAGCACGGCGTGCTGGTGATCCGCGCCAGCATCGTCCGCCACATGGACAACGTCAT
CGACATGCTCATCTGCAGCTCCGTCGTGTCCTC--CCTCTCCTTCCTGGGGGTCATCGCC
GTGGACCGCTACATCACCATCTTCTATGCACTGCGCTACCACAGCATCATGACGCTGCAG
CGCGCCGTGGTCACCATGGCCACCGTCTGGCTGGCCAGCACCGTCTCCAGCACCGTCTTC
ATCACCTACTACCGCAACAACGCCATCCTGCTCTGCCTCATCGGCTTCTTCCTCTTCATG
CTGGTCCTCATGCTGGTGCTCTACATTCACATGTTCGCGCTGGCTAGCCATCACGTGCGC
AACATCTCCAGCCAGCAGAAGCAGCCCACCATCTACCGCACCAGCAGTCTGAAGGGAGCC
GTCACGCTCACCATCCTGCTGGGAGTCTTCTTCATCTGCTGGGGGCCCTTCTTCTTCCAC
CTCATACTCAT-GTCACCTGCCCCACCAACCCCTTCTGCACCTGCTTCTTCAGCTATTTC
AACCTCTTCCTCATC---------------------------------
>MC-E12-2
CCCCAATGAACTCTTCCTGACACTGGGGCTGGTGAGCCTAGTGGAGAACCTGCTGGTGGT
GGCCGCCATCCTCAAGAACAGGAATCTGCACTCTCCCATGTACTACTTCATCTGCTGCCT
GGCCGTCTCTGACATGCTGGTGAGCGTCAGCAACCTGGCCGAGACGCTCTTCATGCTGCT
GATGGAGCACGGCGTGCTGGTGATCCGCGCCAGCATCGTCCGCCACATGGACAACGTCAT
CGACATGCTCATCTGCAGCTCCGTCGTGTCCTC--CCTCTCCTTCCTGGGGGTCATCGCC
GTGGACCGCTACATCACCATCTTCTATGCACTGCGCTACCACAGCATCATGACGCTGCAG
CGCGCCGTGGTCACCATGGCCACCGTCTGGCTGGCCAGCACCATCTCCAGCACCGTCTTC
ATCACCTACTACCGCAACAACGCCATCCTGCTCTGCCTCATCGGCTTCTTCCTCTTCATG
CTGGTCCTCATGCTGGTGCTCTACATTCATATGTTCGCGCTGGCTAGCCATCACGTGCGC
AACATCTCCAGCCAGCAGAAGCAGCCCACCATCTACCGCACCAGCAGTCTGAAGGGAGCC
GTCACGCTCACCATCCTGCTGGGAGTCTTCTTCATCTGCTGGGGGCCCTTCTTCTTCCAC
CTCATCCTCAT-GTCACCTGCCCCACCAACCCCTTGTGCACCTGCTTCTTCAGCTATTTC
AACCTCTTCCTCATC---------------------------------
>MC-E13-1
CCCCAATGAACTCTTCCTGACACTGGGGCTGGTGAGCCTGGTGGAGAACCTGCTGGTGGT
GGCCGCCATCCTCAAGAACAGGAATCTGCACTCTCCCATGTACTACTTCATCTGCTGCCT
GGCCGTCTCCGACATGCTGGTGAGCGTCAGCAACCTGGCCGAGACGCTCTTCATGCTGCT
GATGGAGCACGGCGTGCTGGTGATCCGCGCCAGCATCGTCCGCCACATGGACAACGTCAT
CGACATGCTCATCTGCAGCTCCGTCGTGTCCTC--CCTCTCCTTCCTGGGGGTCATCGCC
GTGGACCGCTACATCACCATCTTCTATGCACTGCGCTACCACAGCATCATGACGCTGCAG
CGCGCCGTGGTCACCATGGCCACCGTCTGGCTGGCCAGCACCGTCTCCAGCACCGTCTTC
ATCACCTACTACCGCAACAACGCCATCCTGCTCTGCCTCATCGGCTTCTTCCTCTTCATG
CTGGTCCTCATGCTGGTGCTCTACATTCACATGTTCGCACTGGCTCGCCATCACGTGCGC
AACATCTCCAGCCAGCAGAAGCAGCCCACCATCTACCGCACCAGCAGTCTGAAGGGAGCC
GTCACGCTCACCATCCTGCTGGGAGTCTTCTTCATCTGCTGGGGGCCTTTCTTCTTCCAC
CTCATCCTCATCGTCACCTGCCCCACCAACCCCTTCTGCACCTGCTTCTTCAGCTATTTC
AACCTCTTCCTCATCCTCATCATCTGCAATTCAGTGGTCGATCCCCTG
>MC-E13-2
CCCCAATGAACTCTTCCTGACACTGGGGCTGGTGAGCCTGGTGGAGAACCTGCTGGTGGT
GGCCGCCATCCTCAAGAACAGGAATCTGCACTCTCCCATGTACTACTTCATCTGCTGCCT
GGCCGTCTCCGACATGCTGGTGAGCGTCAGCAACCTGGCCGAGACGCTCTTCATGCTGCT
GATGGAGCACGGTGTGCTGGTGATCCGCGCCAGCATCGTCCGCCACATGGACAACGTCAT
CGACATGCTCATCTGCAGCTCCGTTGTGTCCTC--CCTCTCCTTCCTGGGGGTCATCGCC
GTGGACCGCTACATCACCATCTTCTATGCACTGCGCTACCACAGCATCATGACGCTGCAG
CGCGCCGTGGTCACCATGGCCACCGTCTGGCTGGCCAGCACCGTCTCCAGCACCGTCTTC
ATCACCTACTACCGCAACAACGCCATCCTGCTCTGCCTCATCGGCTTCTTCCTCTTCATG
CTGGTCCTCATGCTGGTGCTCTACATTCACATGTTCGCACTGGCTCGCCATCACGTGCGC
AACATCTCCAGCCAGCAGAAGCAGCCCACCATCTACCGCACCAGCAGTCTGAAGGGAGCC
GTCACGCTCACCATCCTGCTGGGAGTCTTCTTCATCTGCTGGGGGCCTTTCTTCTTCCAC
CTCATCCTCATCGTCACCTGCCCCACCAACCCCTTCTGCACCTGCTTCTTCAGCTATTTC
AACCTCTTCCTCATCCTCATCATCTGCAATTCAGTGGTCGATCCCCTG
>MC-E19-1
CCCCAATGAACTCTTCCTGACACTGGGGCTGGTGAGCCTGGTGGAGAACCTGCTGGTGGT
GGCCGCCATCCTCAAGAACAGGAATCTGCACTCTCCCATGTACTACTTCATCTGCTGCCT
GGCCGTCTCCGACATGCTGGTGAGCGTCAGCAACCTGGCCGAGACGCTCTTCATGCTGCT
GATGGAGCACGGCGTGCTGGTGATC-GCGCCAGCATCGTCCGCCACATGGACAACGTCAT
CGACATGCTCATCTGCAGCTCCGTCGTGTCCTC--CCTCTCCTTCCTGGGGGTCATCGCC
GTGGACCGCTACATCACCATCTTCTATGCACTGCGCTACCACAGCATCATGACGCTGCAG
CGCGCCGTGGTCACCATGGCCACCGTCTGGCTGGCCAGCACCGTCTCCAGCACCGTCTTC
ATCACCTACTACCGCAACAACGCCATCCTGCTCTGCCTCATCGGCTTCTTCCTCTTCATG
CTGGTCCTCATGCTGGTGCTCTACATTCACATGTTCGCGCTGGCTCGCCATCACGTGCGC
AACATCTCCAGCCAGCAGAAGCAGCCCACCATCTACCGCACCAGCAGTCTGAAGGGAGCC
GTCACGCTCACCATCCTGCTGGGAGTCTTCTTCATCTGCTGGGGGCCTTTCTTCTTCCAC
CTCATCCTCATCGTCACCTGCCCCACCAACCCCTTCTGCACCTGCTTCTTCAGCTATTTC
AACCTCTTCCT-------------------------------------
>MC-E19-2
CCCCAATGAACTCTTCCTGACACTGGGGCTGGTGAGCCTGGTGGAGAACCTGCTGGTGGT
GGCCGCCATCCTCAAGAACAGGAATCTGCACTCTCCCATGTACTACTTCATCTGCTGCCT
GGCCGTCTCCGACATGCTGGTGAGCGTCAGCAACCTGGCCGAGACGCTCTTCATGCTGCT
GATGGAGCACGGCGTGCTGGTGATC-GCGTCAGCATCGTCCGCCACATGGACAACGTCAT
CGACATGCTCATCTGCAGCTCCGTCGTGTCCTC--CCTCTCCTTCCTGGGGGTCATCGCC
GTGGACCGCTACATCACCATCTTCTATGCACTGCGCTACCACAGCATCATGACGCTGCAG
CGCGCCGTGGTCACCATGGCCACCGTCTGGCTGGCCAGCACCGTCTCCAGCACCGTCTTC
ATCACCTACTACCGCAACAACGCCATCCTGCTCTGCCTCATCGGCTTCTTCCTCTTCATG
CTGGTCCTCATGCTGGTGCTCTACATTCACATGTTTGCGCTGGCTCGCCATCACGTGCGC
AACATCTCCAGCCAGCAGAAGCAGCCCACCATCTACCGCACCAGCAGTCTGAAGGGAGCC
GTCACGCTCACCATCCTGCTGGGAGTCTTCTTCATCTGCTGGGGGCCTTTCTTCTTCCAC
CTCATCCTCATCGTCACCTGCCCCACCAACCCCTTCTGCACCTGCTTCTTCAGCTATTTC
AACCTCTTCCT-------------------------------------
>MC-E7-1
CCCCAATGAACTCTTCCTGACACTGGGGCTGGTGAGCCTGGTGGAGAACCTGCTGGTGGT
GGCCGCCATCCTCAAGAACAGGAATCTGCACTCTCCCATGTACTACTTCATCTGCTGCCT
GGCCGTCTCTGACATGCTGGTGAGCGTCAGCAACCTGGCCGAGACGCTCTTCATGCTGCT
GATGGAGCACGGCGTGCTGGTGATCCGCGCCAGCATCGTCCGCCACATGGACAACGTCAT
CGACATGCTCATCTGCAGCTCCGTCGTGTCCTC--CCTCTCCTTCCTGGGGGTCATCGCC
GTGGACCGCTACATCACCATCTTCTATGCACTGCGCTACCACAGCATCATGACGCTGCAG
CGCGCCGTGGTCACCATGGCCACCGTCTGGCTGGCCAGCACCGTCTCCAGCACCGTCTTC
ATCACCTACTACCGCAACAACGCCATCCTGCTCTGCCTCATCGGCTTCTTCCTCTTCATG
CTGGTCCTCATGCTGGTGCTCTACATTCACATGTTCGCGCTGGCTCGCCATCACGTGCGC
AACATCTCCAGCCAGCAGAAGCAGCCCACCATCTACCGCACCAGCAGTCTGAAGGGAGCC
GTCACGCTCACCATCCTGCTGGGAGTCTTCTTCATCTGCTGGGGGCCTTTCTTCTTCCAC
CTCATCCTCATCGTCACCTGCCCCACCAACCCCTTCTGCACCTGCTTCTTCAGCTATTTC
AACCTCTTCCTCATCCTCATCATCTGCAATTCAGTGGTCGATCCCCTG
>MC-E7-2
CCCCAATGAACTCTTCCTGACACTGGGGCTGGTGAGCCTGGTGGAGAACCTGCTGGTGGT
GGCCGCCATCCTCAAGAACAGGAATCTGCACTCTCCCATGTACTACTTCATCTGCTGCCT
GGCCGTCTCTGACATGCTGGTGAGCGTCAGCAACCTGGCCGAGACGCTCTTCATGCTGCT
GATGGAGCACGGCGTGCTGGTGATCCGCGCCAGCATCGTCCGCCACATGGACAACGTCAT
CGACATGCTCATCTGCAGCTCCGTCGTGTCCTC--CCTCTCCTTCCTGGGGGTCATCGCC
GTGGACCGCTACATCACCATCTTCTATGCACTGCGCTACCACAGCATCATGACGCTGCAG
CGCGCCGTGGTCACCATGGCCACCGTCTGGCTGGCCAGCACCGTCTCCAGCACCGTCTTC
ATCACCTACTACCGCAACAACGCCATCCTGCTCTGCCTCATCGGCTTCTTCCTCTTCATG
CTGGTCCTCATGCTGGTGCTCTACATTCACATGTTCGCGCTGGCTCGCCATCACGTGCGC
AACATCTCCAGCCAGCAGAAGCAGCCCACCATCTACCGCACCAGCAGTCTGAAGGGAGCC
GTCACGCTCACCATCCTGCTGGGAGTCTTCTTCATCTGCTGGGGGCCTTTCTTCTTCCAC
CTCATCCTCATCGTCACCTGCCCCACCAACCCCTTCTGCACCTGCTTCTTCAGCTATTTC
AACCTCTTCCTCATCCTCATCATCTGCAATTCAGTGGTCGATCCCCTG
>MC-E9-1
CCCCAATGAACTCTTCCTGACACTGGGGCTGGTGAGCCTGGTGGAGAACCTGCTGGTGGT
GGCCGCCATCCTCAAGAACAGGAATCTGCACTCTCCCATGTACTACTTCATCTGCTGCCT
GGCCGTCTCTGACATGCTGGTGAGCGTCAGCAACCTGGCCGAGACGCTCTTCATGCTGCT
GATGGAGCACGGCGTGCTGGTGATCCGCGCCAGCATCGTCCGCCACATGGACAACGTCAT
CGACATGCTCATCTGCAGCTCCGTCGTGTCCTC--CCTCTCCTTCCTGGGGGTCATCGCC
GTGGACCGCTACATCACCATCTTCTATGCACTGCGCTACCACAGCATCATGACGCTGCAG
CGCGCCGTGGTCACCATGGCCACCGTCTGGCTGGCCAGCACCGTCTCCAGCACCGTCTTC
ATCACCTACTACCGCAACAACGCCATCCTGCTCTGCCTCATCGGCTTCTTCCTCTTCATG
CTGGTCCTCATGCTGGTGCTCTACATTCACATGTTCGCGCTGGCTCGCCATCACGTGCGC
AACATCTCCAGCCAGCAGAAGCAGCCCACCATCTACCGCACCAGCAGTCTGAAGGGAGCC
GTCACGCTCACCATCCTGCTGGGAGTCTTCTTCATCTGCTGGGGGCCTTTCTTCTTCCAC
CTCATCCTCATCGTCACCTGCCCCACCAACCCCTTCTGCACCTGCTTCTTCAGCTATTTC
AACCTCTTCCTCATCCTCATCATCTGCAATTCAGTGGTCGATCCCCTG
>MC-E9-2
CCCCAATGAACTCTTCCTGACACTGGGGCTGGTGAGCCTGGTGGAGAACCTGCTGGTGGT
GGCCGCCATCCTCAAGAACAGGAATCTGCACTCTCCCATGTACTACTTCATCTGCTGCCT
GGCCGTCTCTGACATGCTGGTGAGCGTCAGCAACCTGGCCGAGACGCTCTTCATGCTGCT
GATGGAGCACGGCGTGCTGGTGATCCGCGCCAGCATCGTCCGCCACATGGACAACGTCAT
CGACATGCTCATCTGCAGCTCCGTCGTGTCCTC--CCTCTCCTTCCTGGGGGTCATCGCC
GTGGACCGCTACATCACCATCTTCTATGCACTGCGCTACCACAGCATCATGACGCTGCAG
CGCGCCGTGGTCACCATGGCCACCGTCTGGCTGGCCAGCACCGTCTCCAGCACCGTCTTC
ATCACCTACTACCGCAACAACGCCATCCTGCTCTGCCTCATCGGCTTCTTCCTCTTCATG
CTGGTCCTCATGCTGGTGCTCTACATTCACATGTTCGCGCTGGCTCGCCATCACGTGCGC
AACATCTCCAGCCAGCAGAAGCAGCCCACCATCTACCGCACCAGCAGTCTGAAGGGAGCC
GTCACGCTCACCATCCTGCTGGGAGTCTTCTTCATCTGCTGGGGGCCTTTCTTCTTCCAC
CTCATCCTCATCGTCACCTGCCCCACCAACCCCTTCTGCACCTGCTTCTTCAGCTATTTC
AACCTCTTCCTCATCCTCATCATCTGCAATTCAGTGGTCGATCCCCTG
>MC-N20-1
------------------------------------------------------------
------------------------------------------CTACGTCATCTGCTGCCT
GGCCGTCTCCGACATGCTGGTGAGCGTCAGCAACCTGGCCGAGACGCTCTTCATGCTGCT
GATGGAGCACGGCGTGCTGGTGATCCGCGCCAGCATCGTCCGCCACATGGACAACGTCAT
CGACATGCTCATCTGCAGCTCCGTTGTGTCCTCCTCCTCTCCTTCCTGGGGGTCATCGCC
GTGGACCGCTACATCACCATCTTCTATGCACTGCGCTACCACAGCATCATGACGCTGCAG
CGCGCCGTGGTCACCATGGCCACCGTCTGGCTGGCCAGCACCGTCTCCAGCACCGTCTTC
ATCACCTACTACCGCAACAACGCCATCCTGCTCTGCCTCATCGGCTTCTTCCTCTTCATG
CTGGTCCTCATGCTGGTGCTCTACATTCACATGTTCGCGCTGGCTCGCCATCACGTGCGC
AACATCTCCAGCCAGCAGAAGCAGCCCACCATCTACCGCACCAGCAGTCTGAAGGGAGCC
GTCACGCTCACCATCCTGCTGGGAGTCTTCTTCATCTGCTGGGGGCCTTTCTTCTTCCAC
CTCATCCTCATCGTCACCTGCCCCACCAACCCTTTCTGCACCTGCTTCTTCAGCTATTTC
AACCTCT-----------------------------------------
>MC-N20-2
------------------------------------------------------------
------------------------------------------CTACGTCATCTGCTGCCT
GGCCGTCTCCGACATGCTGGTGAGCGTCAGCAACCTGGCCGAGACGCTCTTCATGCTGCT
GATGGAGCACGGCGTGCTGGTGATCCGCGCCAGCATCGTCCGCCACATGGACAACGTCAT
CGACATGCTCATCTGCAGCTCCGTTGTGTCCTCCTCCTCTCCTTCCTGGGGGTCATCGCC
GTGGACCGCTACATCACCATCTTCTATGCACTGCGCTACCACAGCATCATGACGCTGCAG
CGCGCCGTGGTCACCATGGCCACCGTCTGGCTGGCCAGCACCATCTCCAGCACCGTCTTC
ATCACCTACTACCGCAACAACGCCATCCTGCTCTGCCTCATCGGCTTCTTCCTCTTCATG
CTGGTCCTCATGCTGGTGCTCTACATTCACATGTTCGCGCTGGCTCGCCATCACGTGCGC
AACATCTCCAGCCAGCAGAAGCAGCCCACCATCTACCGCACCAGCAGTCTGAAGGGAGCC
GTCACGCTCACCATCCTGCTGGGAGTCTTCTTCATCTGCTGGGGGCCTTTCTTCTTCCAC
CTCATCCTCATCGTCACCTGCCCCACCAACCCTTTCTGCACCTGCTTCTTCAGCTATTTC
AACCTCT-----------------------------------------
>MC-N23-1
------------------------------------------------------------
----------------------------------------------GTCATCTGCTGCCT
GGCCGTCTCCGACATGCTGGTGAGCGTCAGCAACCTGGCCGAGACGCTCTTCATGCTGCT
GATGGAGCACGGCGTGCTGGTGATCCGCGCCAGCATCGTCCGCCACATGGACAACGTCAT
CGACATGCTCATCTGCAGCTCCGTCGTGTCCTC--CCTCTCCTTCCTGGGGGTCATCGCC
GTGGACCGCTACATCACCATCTTCTATGCACTGCGCTACCACAGCATCATGACGCTGCAG
CGCGCCGTGGTCACCATGGCCACCGTCTGGCTGGCCAGCACCGTCTCCAGCACCGTCTTC
ATCACCTACTACCGCAACAACGCCATCCTGCTCTGCCTCATCGGCTTCTTCCTCTTCATG
CTGGTCCTCATGCTGGTGCTCTACATTCACATGTTCGCGCTGGCTCGCCATCACGTGCGC
AACATCTCCAGCCAGCAGAAGCAGCCCACCATCTACCGCACCAGCAGTCTGAAGGGAGCC
GTCACGCTCACCATCCTGCTGGGAGTCTTCTTCATCTGCTGGGGGCCCTTCTTCTTCCAC
CTCATCCTCATCGTCACCTGCCCCACCAACCCCTTCTGCACCTGCTTCTTCAGCTATTTC
AACCTCTTCCTCATCCTCATCATCTGC-ATTCAGTGGTCGATCCCCTG
>MC-N23-2
------------------------------------------------------------
----------------------------------------------GTCATCTGCTGCCT
GGCCGTCTCCGACATGCTGGTGAGCGTCAGCAACCTGGCCGAGACGCTCTTCATGCTGCT
GATGGAGCACGGCGTGCTGGTGATCCGCGCCAGCATCGTCCGCCACATGGACAACGTCAT
CGACATGCTCATCTGCAGCTCCGTCGTGTCCTC--CCTCTCCTTCCTGGGGGTCATCGCC
GTGGACCGCTACATCACCATCTTCTATGCACTGCGCTACCACAGCATCATGACGCTGCAG
CGCGCCGTGGTCACCATGGCCACCGTCTGGCTGGCCAGCACCGTCTCCAGCACCGTCTTC
ATCACCTACTACCGCAACAACGCCATCCTGCTCTGCCTCATCGGCTTCTTCCTCTTCATG
CTGGTCCTCATGCTGGTGCTCTACATTCACATGTTCGCGCTGGCTCGCCATCACGTGCGC
AACATCTCCAGCCAGCAGAAGCAGCCCACCATCTACCGCACCAGCAGTCTGAAGGGAGCC
GTCACGCTCACCATCCTGCTGGGAGTCTTCTTCATCTGCTGGGGGCCCTTCTTCTTCCAC
CTCATCCTCATCGTCACCTGCCCCACCAACCCCTTCTGCACCTGCTTCTTCAGCTATTTC
AACCTCTTCCTCATCCTCATCATCTGC-ATTCAGTGGTCGATCCCCTG
>MC-R16a-1
CCCCAATGAACTCTTCCTGACACTGGGGCTGGTGAGCCTGGTGGAGAACCTGCTGGTGGT
GGCCGCCATCCTCAAGAACAGGAATCTGCACTCTCCCATGTACTACTTCATCTGCTGCCT
GGCCGTCTCCGACATGCTGGTGAGCGTCAGCAACCTGGCCGAGACGCTCTTCATGCTGCT
GATGGAGCACGGCGTGCTGGTGATCCGCGCCAGCATCGTCCGCCACATGGACAACGTCAT
CGACATGCTCATCTGCAGCTCCGTTGTGTCCTC--CCTCTCCTTCCTGGGGGTCATCGCC
GTGGACCGCTACATCACCATCTTCTATGCACTGCGCTACCACAGCATCATGACGCTGCAG
CGCGCCGTGGTCACCATGGCCACCGTCTGGCTGGCCAGCACCGTCTCCAGCACCGTCTTC
ATCACCTACTACCGCAACAACGCCATCCTGCTCTGCCTCATCGGCTTCTTCCTCTTCATG
CTGGTCCTCATGCTGGTGCTCTACATTCACATGTTCGCACTGGCTCGCCATCACGTGCGC
AACATCTCCAGCCAGCAGAAGCAGCCCACCATCTACCGCACCAGCAGTCTGAAGGGAGCC
GTCACGCTCACCATCCTGCTGGGAGTCTTCTTCATCTGCTGGGGGCCTTTCTTCTTCCAC
CTCATCCTCATCGTCACCTGCCCCACCAACCCCTTCTGCACCTGCTTCTTCAGCTATTTC
AACCTCTTCCTCATCCTCATCATCTGCAATTCAGTGGTCGATCCCCTG
>MC-R16a-2
CCCCAATGAACTCTTCCTGACACTGGGGCTGGTGAGCCTGGTGGAGAACCTGCTGGTGGT
GGCCGCCATCCTCAAGAACAGGAATCTGCACTCTCCCATGTACTACTTCATCTGCTGCCT
GGCCGTCTCCGACATGCTGGTGAGCGTCAGCAACCTGGCCGAGACGCTCTTCATGCTGCT
GATGGAGCACGGCGTGCTGGTGATCCGCGCCAGCATCGTCCGCCACATGGACAACGTCAT
CGACATGCTCATCTGCAGCTCCGTTGTGTCCTC--CCTCTCCTTCCTGGGGGTCATCGCC
GTGGACCGCTACATCACCATCTTCTATGCACTGCGCTACCACAGCATCATGACGCTGCAG
CGCGCCGTGGTCACCATGGCCACCGTCTGGCTGGCCAGCACCGTCTCCAGCACCGTCTTC
ATCACCTACTACCGCAACAACGCCATCCTGCTCTGCCTCATCGGCTTCTTCCTCTTCATG
CTGGTCCTCATGCTGGTGCTCTACATTCACATGTTCGCTCTGGCTCGCCATCACGTGCGC
AACATCTCCAGCCAGCAGAAGCAGCCCACCATCTACCGCACCAGCAGTCTGAAGGGAGCC
GTCACGCTCACCATCCTGCTGGGAGTCTTCTTCATCTGCTGGGGGCCTTTCTTCTTCCAC
CTCATCCTCATCGTCACCTGCCCCACCAACCCCTTCTGCACCTGCTTCTTCAGCTATTTC
AACCTCTTCCTCATCCTCATCATCTGCAATTCAGTGGTCGATCCCCTG
>MC-R16B-1
CCCCAATGAACTCTTCCTGACACTGGGGCTGGTGAGCCTGGTGGAGAACCTGCTGGTGGT
GGCCGCCATCCTCAAGAACAGGAATCTGCACTCTCCCATGTACTACTTCATCTGCTGCCT
GGCCGTCTCCGACATGCTGGTGAGCGTCAGCAACCTGGCCGAGACGCTCTTCATGCTGCT
GATGGAGCACGGCGTGCTGGTGATCCGCGCCAGCATCGTCCGCCACATGGACAACGTCAT
CGACATGCTCATCTGCAGCTCCGTCGTGTCCTC--CCTCTCCTTCCTGGGGGTCATCGCC
GTGGACCGCTACATCACCATCTTCTATGCACTGCGCTACCACAGCATCATGACGCTGCAG
CGCGCCGTGGTCACCATGGCCACCGTCTGGCTGGCCAGCACCGTCTCCAGCACCGTCTTC
ATCACCTACTACCGCAACAACGCCATCCTGCTCTGCCTCATCGGCTTCTTCCTCTTCATG
CTGGTCCTCATGCTGGTGCTCTACATTCACATGTTCGCACTGGCTCGCCATCACGTGCGC
AACATCTCCAGCCAGCAGAAGCAGCCCACCATCTACCGCACCAGCAGTCTGAAGGGAGCC
GTCACGCTCACCATCCTGCTGGGAGTCTTCTTCATCTGCTGGGGGCCTTTCTTCTTCCAC
CTCATCCTCATCGTCACCTGCCCCACCAACCCCTTCTGCACCTGCTTCTTCAGCTATTTC
AACCTCTTCCTCATCCTCATCATCTGCAATTCAGTGGTCGATCCCCTG
>MC-R16B-2
CCCCAATGAACTCTTCCTGACACTGGGGCTGGTGAGCCTGGTGGAGAACCTGCTGGTGGT
GGCCGCCATCCTCAAGAACAGGAATCTGCACTCTCCCATGTACTACTTCATCTGCTGCCT
GGCCGTCTCTGACATGCTGGTGAGCGTCAGCAACCTGGCCGAGACGCTCTTCATGCTGCT
GATGGAGCACGGCGTGCTGGTGATCCGCGCCAGCATCGTCCGCCACATGGACAACGTCAT
CGACATGCTCATCTGCAGCTCCGTCGTGTCCTC--CCTCTCCTTCCTGGGGGTCATCGCC
GTGGACCGCTACATCACCATCTTCTATGCACTGCGCTACCACAGCATCATGACGCTGCAG
CGCGCCGTGGTCACCATGGCCACCGTCTGGCTGGCCAGCACCGTCTCCAGCACCGTCTTC
ATCACCTACTACCGCAACAACGCCATCCTGCTCTGCCTCATCGGCTTCTTCCTCTTCATG
CTGGTCCTCATGCTGGTGCTCTACATTCACATGTTCGCACTGGCTCGCCATCACGTGCGC
AACATCTCCAGCCAGCAGAAGCAGCCCACCATCTACCGCACCAGCAGTCTGAAGGGAGCC
GTCACGCTCACCATCCTGCTGGGAGTCTTCTTCATCTGCTGGGGGCCTTTCTTCTTCCAC
CTCATCCTCATCGTCACCTGCCCCACCAACCCCTTCTGCACCTGCTTCTTCAGCTATTTC
AACCTCTTCCTCATCCTCATCATCTGCAATTCAGTGGTCGATCCCCTG
>MC-R16c-1
CCCCAATGAACTCTTCCTGACACTGGGGCTGGTGAGCCTGGTGGAGAACCTGCTGGTGGT
GGCCGCCATCCTCAAGAACAGGAATCTGCACTCTCCCATGTACTACTTCATCTGCTGCCT
GGCCGTCTCCGACATGCTGGTGAGCGTCAGCAACCTGGCCGAGACGCTCTTCATGCTGCT
GATGGAGCACGGCGTGCTGGTGATCCGCGCCAGCATCGTCCGCCACATGGACAACGTCAT
CGACATGCTCATCTGCAGCTCCGTCGTGTCCTC--CCTCTCCTTCCTGGGGGTCATCGCC
GTGGACCGCTACATCACCATCTTCTATGCACTGCGCTACCACAGCATCATGACGCTGCAG
CGCGCCGTGGTCACCATGGCCACCGTCTGGCTGGCCAGCACCGTCTCCAGCACCGTCTTC
ATCACCTACTACCGCAACAACGCCATCCTGCTCTGCCTCATCGGCTTCTTCCTCTTCATG
CTGGTCCTCATGCTGGTGCTCTACATTCACATGTTCGCACTGGCTCGCCATCACGTGCGC
AACATCTCCAGCCAGCAGAAGCAGCCCACCATCTACCGCACCAGCAGTCTGAAGGGAGCC
GTCACGCTCACCATCCTGCTGGGAGTCTTCTTCATCTGCTGGGGGCCCTTCTTCTTCCAC
CTCATCCTCATCGTCACCTGCCCCACCAACCCCTTCTGCACCTGCTTCTTCAGCTATTTC
AACCTCTTCCTCATCCTCATCATCTGCAATTCAGTGGTCGATCCCCTG
>MC-R16c-2
CCCCAATGAACTCTTCCTGACACTGGGGCTGGTGAGCCTTGTGGAGAACCTGCTGGTGGT
GGCCGCCATCCTCAAGAACAGGAATCTGCACTCTCCCATGTACTACTTCATCTGCTGCCT
GGCCGTCTCTGACATGCTGGTGAGCGTCAGCAACCTGGCCGAGACGCTCTTCATGCTGCT
GATGGAGCACGGCGTGCTGGTGATCCGCGCCAGCATCGTCCGCCACATGGACAACGTCAT
CGACATGCTCATCTGCAGCTCCGTCGTGTCCTC--CCTCTCCTTCCTGGGGGTCATCGCC
GTGGACCGCTACATCACCATCTTCTATGCACTGCGCTACCACAGCATCATGACGCTGCAG
CGCGCCGTGGTCACCATGGCCACCGTCTGGCTGGCCAGCACCATCTCCAGCACCGTCTTC
ATCACCTACTACCGCAACAACGCCATCCTGCTCTGCCTCATCGGCTTCTTCCTCTTCATG
CTGGTCCTCATGCTGGTGCTCTACATTCACATGTTCGCACTGGCTCGCCATCATGTGCGC
AACATCTCCAGCCAGCAGAAGCAGCCCACCATCTACCGCACCAGCAGTCTGAAGGGAGCC
GTCACGCTCACCATCCTGCTGGGAGTCTTCTTCATCTGCTGGGGGCCCTTCTTCTTCCAC
CTCATCCTCATCGTCACCTGCCCCACCAACCCCTTCTGCACCTGCTTCTTCAGCTATTTC
AACCTCTTCCTCATCCTCATCATCTGCAATTCAGTGGTCGATCCCCTG
>MC-R16g-1
CCCCAATGAACTCTTCCTGACACTGGGGCTGGTGAGCCTGGTGGAGAACCTGCTGGTGGT
GGCCGCCATCCTCAAGAACAGGAATCTGCACTCTCCCATGTACTACTTCATCTGCTGCCT
GGCCGTCTCCGACATGCTGGTGAGCGTCAGCAACCTGGCCGAGACGCTCTTCATGCTGCT
GATGGAGCACGGCGTGCTGGTGATCCACGCCAGCATCGTCCGCCACATGGACAACGTCAT
CGACATGCTCATCTGCAGCTCTGTCGTGTCCTC--CCTCTCCTTCCTGGGGGTCATCGCT
GTGGACCGCTACATCACCATCTTCTATGCACTGCGCTACCACAGCATCATGACGCTGCAG
CGCGCCGTGGTCACCATGGCCAGCGTCTGGTTGGCCAGCACCGTCTCCAGCACCGTCTTC
ATCACCTACTACCGCAACAACGCCATCCTGCTCTGCCTCATCGGCTTCTTCCTCTTCATG
CTGGTCCTCATGCTGGTGCTCTACATTCACATGTTCGCGCTGGCTCGCCATCACGTGCGC
AACATCTCCAGCCAGCAGAAGCAGCCCACCATCTACCGCACCAGCAGTCTGAAGGGAGCC
GTCACGCTCACCATCCTGCTGGGAGTCTTCTTCATCTGCTGGGGGCCTTTCTTCTTCCAC
CTCATCCTCATCGTCACCTGCCCCACCAACCCCTTCTGCACCTGCTTCTTCAGCTATTTC
AACCTCTTCCTCATCCTCATCATCTGCAATTCAGTGGTCGATCCCCTG
>MC-R16g-2
CCCCAATGAACTCTTCCTGACACTGGGGCTGGTGAGCCTGGTGGAGAACCTGCTGGTGGT
GGCCGCCATCCTCAAGAACAGGAATCTGCACTCTCCCATGTACTACTTCATCTGCTGCCT
GGCCGTCTCTGACATGCTGGTGAGCGTCAGCAACCTGGCCGAGACGCTCTTCATGCTGCT
GATGGAGCACGGCGTGCTGGTGATCCGCGCCAGCATCGTCCGCCACATGGACAACGTCAT
CGACATGCTCATCTGCAGCTCCGTCGTGTCCTC--CCTCTCCTTCCTGGGGGTCATCGCC
GTGGACCGCTACATCACCATCTTCTATGCACTGCGCTACCACAGCATCATGACGCTGCAG
CGCGCCGTGGTCACCATGGCCACCGTCTGGTTGGCCAGCACCGTCTCCAGCACCGTCTTC
ATCACCTACTACCGCAACAACGCCATCCTGCTCTGCCTCATCGGCTTCTTCCTCTTCATG
CTGGTCCTCATGCTGGTGCTCTACATTCACATGTTCGCGCTGGCTCGCCATCACGTGCGC
AACATCTCCAGCCAGCAGAAGCAGCCCACCATCTACCGCACCAGCAGTCTGAAGGGAGCC
GTCACGCTCACCATCCTGCTGGGAGTCTTCTTCATCTGCTGGGGGCCTTTCTTCTTCCAC
CTCATCCTCATCGTCACCTGCCCCACCAACCCCTTCTGCACCTGCTTCTTCAGCTATTTC
AACCTCTTCCTCATCCTCATCATCTGCAATTCAGTGGTCGATCCCCTG
>MC-R5a-1
CCCCAATGAACTCTTCCTGACACTGGGGCTGGTGAGCCTGGTGGAGAACCTGCTGGTGGT
GGCCGCCATCCTCAAGAACAGGAATCTGCACTCTCCCATGTACTACTTCATCTGCTGCCT
GGCCGTCTCCGACATGCTGGTGAGCGTCAGCAACCTGGCCGAGACGCTCTTCATGCTGCT
GATGGAGCACGGCGTGCTGGTGATCCGCGCCAGCATCGTCCGCCACATGGACAACGTCAT
CGACATGCTCATCTGCAGCTCCGTTGTGTCCTC--CCTCTCCTTCCTGGGGGTCATCGCC
GTGGACCGCTACATCACCATCTTCTATGCACTGCGCTACCACAGCATCATGACGCTGCAG
CGCGCCGTGGTCACCATGGCCACCGTCTGGCTGGCCAGCACCGTCTCCAGCACCGTCTTC
ATCACCTACTACCGCAACAACGCCATCCTGCTCTGCCTCATCGGCTTCTTCCTCTTCATG
CTGGTCCTCATGCTGGTGCTCTACATTCACATGTTCGCACTGGCTCGCCATCACGTGCGC
AACATCTCCAGCCAGCAGAAGCAGCCCACCATCTACCGCACCAGCAGTCTGAAGGGAGCC
GTCACGCTCACCATCCTGCTGGGAGTCTTCTTCATCTGCTGGGGGCCTTTCTTCTTCCAC
CTCATCCTCATCGTCACCTGCCCCACCAACCCCTTCTGCACCTGCTTCTTCAGCTATTTC
AACCTCTTCCTCATCCTCATCATCTGCAATTCAGTGGTCGATCCCCTG
>MC-R5a-2
CCCCAATGAACTCTTCCTGACACTGGGGCTGGTGAGCCTGGTGGAGAACCTGCTGGTGGT
GGCCGCCATCCTCAAGAACAGGAATCTGCACTCTCCCATGTACTACTTCATCTGCTGCCT
GGCCGTCTCCGACATGCTGGTGAGCGTCAGCAACCTGGCCGAGACGCTCTTCATGCTGCT
GATGGAGCACGGCGTGCTGGTGATCCGCGCCAGCATCGTCCGCCACATGGACAACGTCAT
CGACATGCTCATCTGCAGCTCCGTTGTGTCCTC--CCTCTCCTTCCTGGGGGTCATCGCC
GTGGACCGCTACATCACCATCTTCTATGCACTGCGCTACCACAGCATCATGACGCTGCAG
CGCGCCGTGGTCACCATGGCCACCGTCTGGCTGGCCAGCACCGTCTCCAGCACCGTCTTC
ATCACCTACTACCGCAACAACGCCATCCTGCTCTGCCTCATCGGCTTCTTCCTCTTCATG
CTGGTCCTCATGCTGGTGCTCTACATTCACATGTTCGCACTGGCTCGCCATCACGTGCGC
AACATCTCCAGCCAGCAGAAGCAGCCCACCATCTACCGCACCAGCAGTCTGAAGGGAGCC
GTCACGCTCACCATCCTGCTGGGAGTCTTCTTCATCTGCTGGGGGCCTTTCTTCTTCCAC
CTCATCCTCATCGTCACCTGCCCCACCAACCCCTTCTGCACCTGCTTCTTCAGCTATTTC
AACCTCTTCCTCATCCTCATCATCTGCAATTCAGTGGTCGATCCCCTG
>MC-R5b-1
CCCCAATGAACTCTTCCTGACACTGGGGCTGGTGAGCCTGGTGGAGAACCTGCTGGTGGT
GGCCGCCATCCTCAAGAACAGGAATCTGCACTCTCCCATGTACTACTTCATCTGCTGCCT
GGCCGTCTCCGACATGCTGGTGAGCGTCAGCAACCTGGCCGAGACGCTCTTCATGCTGCT
GATGGAGCACGGCGTGCTGGTGATCCGCGCCAGCATCGTCCGCCACATGGACAACGTCAT
CGACATGCTCATCTGCAGCTCCGTCGTGTCCTC--CCTCTCCTTCCTGGGGGTCATCGCC
GTGGACCGCTACATCACCATCTTCTATGCACTGCGCTACCACAGCATCATGACGCTGCAG
CGCGCCGTGGTCACCATGGCCAGCGTCTGGCTGGCCAGCACCGTCTCCAGCACCGTCTTC
ATCACCTACTACCGCAACAACGCCATCCTGCTCTGCCTCATCGGCTTCTTCCTCTTCATG
CTGGTCCTCATGCTGGTGCTCTACATTCACATGTTCGCACTGGCTCGCCATCACGTGCGC
AACATCTCCAGCCAGCAGAAGCAGCCCACCATCTACCGCACCAGCAGTCTGAAGGGAGCC
GTCACGCTCACCATCCTGCTGGGAGTCTTCTTCATCTGCTGGGGGCCTTTCTTCTTCCAC
CTCATCCTCATCGTCACCTGCCCCACCAACCCCTTCTGCACCTGCTTCTTCAGCTATTTC
AACCTCTTCCTCATCCTCATCATCTGCAATTCAGTGGTCGATCCCCTG
>MC-R5b-2
CCCCAATGAACTCTTCCTGACACTGGGGCTGGTGAGCCTGGTGGAGAACCTGCTGGTGGT
GGCCGCCATCCTCAAGAACAGGAATCTGCACTCTCCCATGTACTACTTCATCTGCTGCCT
GGCCGTCTCCGACATGCTGGTGAGCGTCAGCAACCTGGCCGAGACACTCTTCATGCTGCT
GATGGAGCACGGCGTGCTGGTGATCCGCGCCAGCATCGTCCGCCACATGGACAACGTCAT
CGACATGCTCATCTGCAGCTCTGTCGTGTCCTC--CCTCTCCTTCCTGGGGGTCATCGCC
GTGGACCGCTACATCACCATCTTCTATGCACTGCGCTACCACAGCATCATGACGCTGCAG
CGCGCCGTGGTCACCATGGCCAGCGTCTGGCTGGCCAGCACCGTCTCCAGCACCGTCTTC
ATCACCTACTACCGCAACAACGCCATCCTGCTCTGCCTCATCGGCTTCTTCCTCTTCATG
CTGGTCCTCATGCTGGTGCTCTACATTCACATGTTCGCGCTGGCTCGCCATCACGTGCGC
AACATCTCCAGCCAGCAGAAGCAGCCCACCATCTACCGCACCAGCAGTCTGAAGGGAGCC
GTCACGCTCACCATCCTGCTGGGAGTCTTCTTCATCTGCTGGGGGCCTTTCTTCTTCCAC
CTCATCCTCATCGTCACCTGCCCCACCAACCCCTTCTGCACCTGCTTCTTCAGCTATTTC
AACCTCTTCCTCATCCTCATCATCTGCAATTCAGTGGTCGATCCCCTG
>MC-R6a-1
CCCCAATGAACTCTTCCTGACACTGGGGCTGGTGAGCCTGGTGGAGAACCTGCTGGTGGT
GGCCGCCATCCTCAAGAACAGGAATCTGCACTCTCCCATGTACTACTTCATCTGCTGCCT
GGCCGTCTCTGACATGCTGGTGAGCGTCAGCAACCTGGCCGAGACGCTCTTCATGCTGCT
GATGGAGCACGGCGTGCTGGTGATCCGCGCCAGCATCGTCCGCCACATGGACAACGTCAT
CGACATGCTCATCTGCAGCTCCGTCGTGTCCTC--CCTCTCCTTCCTGGGGGTCATCGCC
GTGGACCGCTACATCACCATCTTCTATGCACTGCGCTACCACAGCATCATGACGCTGCAG
CGCGCCGTGGTCACCATGGCCACCGTCTGGCTGGCCAGCACCGTCTCCAGCACCGTCTTC
ATCACCTACTACCGCAACAACGCCATCCTGCTCTGCCTCATCGGCTTCTTCCTCTTCATG
CTGGTCCTCATGCTGGTGCTCTACATTCACATGTTCGCACTGGCTCGCCATCACGTGCGC
AACATCTCCAGCCAGCAGAAGCAGCCCACCATCTACCGCACTAGCAGTCTGAAGGGAGCC
GTCACGCTCACCATCCTGCTGGGAGTCTTCTTCATCTGCTGGGGGCCTTTCTTCTTCCAC
CTCATCCTCATCGTCACCTGCCCCACCAACCCCTTCTGCACCTGCTTCTTCAGCTATTTC
AACCTCTTCCTCATCCTCATCATCTGCAATTCAGTGGTCGATCCCCTG
>MC-R6a-2
CCCCAATGAACTCTTCCTGACACTGGGGCTGGTGAGCCTGGTGGAGAACCTGCTGGTGGT
GGCCGCCATCCTCAAGAACAGGAATCTGCACTCTCCCATGTACTACTTCATCTGCTGCCT
GGCCGTCTCTGACATGCTGGTGAGCGTCAGCAACCTGGCCGAGACGCTCTTCATGCTGCT
GATGGAGCACGGCGTGCTGGTGATCCGCGCCAGCATCGTCCGCCACATGGACAACGTCAT
CGACATGCTCATCTGCAGCTCCGTCGTGTCCTC--CCTCTCCTTCCTGGGGGTCATCGCC
GTGGACCGCTACATCACCATCTTCTATGCACTGCGCTACCACAGCATCATGACGCTGCAG
CGCGCCGTGGTCACCATGGCCACCGTCTGGCTGGCCAGCACCGTCTCCAGCACCGTCTTC
ATCACCTACTACCGCAACAACGCCATCCTGCTCTGCCTCATCGGCTTCTTCCTCTTCATG
CTGGTCCTCATGCTGGTGCTCTACATTCACATGTTCGCGCTGGCTCGCCATCACGTGCGC
AACATCTCCAGCCAGCAGAAGCAGCCCACCATCTACCGCACCAGCAGTCTGAAGGGAGCC
GTCACGCTCACCATCCTGCTGGGAGTCTTCTTCATCTGCTGGGGGCCTTTCTTCTTCCAC
CTCATCCTCATCGTCACCTGCCCCACCAACCCCTTCTGCACCTGCTTCTTCAGCTATTTC
AACCTCTTCCTCATCCTCATCATCTGCAATTCAGTGGTCGATCCCCTG
>MC-R7a-1
-----------------TGACACTGGGGCTGGTGAGCCTGGTGGAGAACCTGCTGGTGGT
GGCCGCCATCCTCAAGAACAGGAATCTGCACTCTCCCATGTACTACTTCATCTGCTGCCT
GGCCGTCTCCGACATGCTGGTGAGCGTCAGCAACCTGGCCGAGACGCTCTTCATGCTGCT
GATGGAGCACGGCGTGCTGGTGATCCGCGCCAGCATCGTCCGCCACATGGACAACGTCAT
CGACATGCTCATCTGCAGCTCCGTTGTGTCCTC--CCTCTCCTTCCTGGGGGTCATCGCC
GTGGACCGCTACATCACCATCTTCTATGCACTGCGCTACCACAGCATCATGACGCTGCAG
CGCGCCGTGGTCACCATGGCCACCGTCTGGCTGGCCAGCACCGTCTCCAGCACCGTCTTC
ATCACCTACTACCGCAACAACGCCATCCTGCTCTGCCTCATCGGCTTCTTCCTCTTCATG
CTGGTCCTCATGCTGGTGCTCTACATTCACATGTTCGCGCTGGCTCGCCATCACGTGCGC
AACATCTCCAGCCAGCAGAAGCAGCCCACCATCTACCGCACCAGCAGTCTGAAGGGAGCC
GTCACGCTCACCATCCTGCTGGGAGTCTTCTTCATCTGCTGGGGGCCTTTCTTCTTCCAC
CTCATCCTCATCGTCACCTGCCCCACCAACCCCTTCTGCACCTGCTTCTTCAGCTATTTC
AACCTCTTCCTCATCCTCATCATCTGCAATTCAGTGGTCGATCCCCTG
>MC-R7a-2
-----------------TGACACTGGGGCTGGTGAGCCTGGTGGAGAACCTGCTGGTGGT
GGCCGCCATCCTCAAGAACAGGAATCTGCACTCTCCCATGTACTACTTCATCTGCTGCCT
GGCCGTCTCCGACATGCTGGTGAGCGTCAGCAACCTGGCCGAGACGCTCTTCATGCTGCT
GATGGAGCACGGCGTGCTGGTGATCCGCGCCAGCATCGTCCGCCACATGGACAACGTCAT
CGACATGCTCATCTGCAGCTCCGTTGTGTCCTC--CCTCTCCTTCCTGGGGGTCATCGCC
GTGGACCGCTACATCACCATCTTCTATGCACTGCGCTACCACAGCATCATGACGCTGCAG
CGCGCCGTGGTCACCATGGCCACCGTCTGGCTGGCCAGCACCGTCTCCAGCACCGTCTTC
ATCACCTACTACCGCAACAACGCCATCCTGCTCTGCCTCATCGGCTTCTTCCTCTTCATG
CTGGTCCTCATGCTGGTGCTCTACATTCACATGTTCGCGCTGGCTCGCCATCACGTGCGC
AACATCTCCAGCCAGCAGAAGCAGCCCACCATCTACCGCACCAGCAGTCTGAAGGGAGCC
GTCACGCTCACCATCCTGCTGGGAGTCTTCTTCATCTGCTGGGGGCCTTTCTTCTTCCAC
CTCATCCTCATCGTCACCTGCCCCACCAACCCCTTCTGCACCTGCTTCTTCAGCTATTTC
AACCTCTTCCTCATCCTCATCATCTGCAATTCAGTGGTCGATCCCCTG
>MC-R7b-1
CCCCAATGAACTCTTCCTGACACTGGGGCTGGTGAGCCTGGTGGAGAACCTGCTGGTGGT
GGCCGCCATCCTCAAGAACAGGAATCTGCACTCTCCCATGTACTACTTCATCTGCTGCCT
GGCCGTCTCCGACATGCTGGTGAGCGTCAGCAACCTGGCCGAGACGCTCTTCATGCTGCT
GATGGAGCACGGCGTGCTGGTGATCCGCGCCAGCATCGTCCGCCACATGGACAACGTCAT
CGACATGCTCATCTGCAGCTCCGTTGTGTCCTC--CCTCTCCTTCCTGGGGGTCATCGCC
GTGGACCGCTACATCACCATCTTCTATGCACTGCGCTACCACAGCATCATGACGCTGCAG
CGCGCCGTGGTCACCATGGCCACCGTCTGGCTGGCCAGCACCGTCTCCAGCACCGTCTTC
ATCACCTACTACCGCAACAACGCCATCCTGCTCTGCCTCATCGGCTTCTTCCTCTTCATG
CTGGTCCTCATGCTGGTGCTCTACATTCACATGTTCGCGCTGGCTCGCCATCACGTGCGC
AACATCTCCAGCCAGCAGAAGCAGCCCACCATCTACCGCACCAGCAGTCTGAAGGGAGCC
GTCACGCTCACCATCCTGCTGGGAGTCTTCTTCATCTGCTGGGGGCCCTTCTTCTTCCAC
CTCATCCTCATCGTCACCTGCCCCACCAACCCCTTCTGCACCTGCTTCTTCAGCTATTTC
AACCTCTTCCTCATCCTCATCATCTGCAATTCAGTGGTCGATCCCCTG
>MC-R7b-2
CCCCAATGAACTCTTCCTGACACTGGGGCTGGTGAGCCTGGTGGAGAACCTGCTGGTGGT
GGCCGCCATCCTCAAGAACAGGAATCTGCACTCTCCCATGTACTACTTCATCTGCTGCCT
GGCCGTCTCTGACATGCTGGTGAGCGTCAGCAACCTGGCCGAGACGCTCTTCATGCTGCT
GATGGAGCACGGCGTGCTGGTGATCCGCGCCAGCATCGTCCGCCACATGGACAACGTCAT
CGACATGCTCATCTGCAGCTCCGTTGTGTCCTC--CCTCTCCTTCCTGGGGGTCATCGCC
GTGGACCGCTACATCACCATCTTCTATGCACTGCGCTACCACAGCATCATGACGCTGCAG
CGCGCCGTGGTCACCATGGCCACCGTCTGGCTGGCCAGCACCGTCTCCAGCACCGTCTTC
ATCACCTACTACCGCAACAACGCCATCCTGCTCTGCCTCATCGGCTTCTTCCTCTTCATG
CTGGTCCTCATGCTGGTGCTCTACATTCACATGTTCGCGCTGGCTCGCCATCACGTGCGC
AACATCTCCAGCCAGCAGAAGCAGCCCACCATCTACCGCACCAGCAGTCTGAAGGGAGCC
GTCACGCTCACCATCCTGCTGGGAGTCTTCTTCATCTGCTGGGGGCCCTTCTTCTTCCAC
CTCATCCTCATCGTCACCTGCCCCACCAACCCCTTCTGCACCTGCTTCTTCAGCTATTTC
AACCTCTTCCTCATCCTCATCATCTGCAATTCAGTGGTCGATCCCCTG
>MCR6b-1
CCCCAATGAACTCTTCCTGACACTGGGGCTGGTGAGCCTGGTGGAGAACCTGCTGGTGGT
GGCCGCCATCCTCAAGAACAGGAATCTGCACTCTCCCATGTACTACTTCATCTGCTGCCT
GGCCGTCTCCGACATGCTGGTGAGCGTCAGCAACCTGGCCGAGACGCTCTTCATGCTGCT
GATGGAGCACGGCGTGCTGGTGATCCGCGCCAGCATCGTCCGCCACATGGACAACGTCAT
CGACATGCTCATCTGCAGCTCCGTTGTGTCCTC--CCTCTCCTTCCTGGGGGTCATCGCC
GTGGACCGCTACATCACCATCTTCTATGCACTGCGCTACCACAGCATCATGACGCTGCAG
CGCGCCGTGGTCACCATGGCCACCGTCTGGCTGGCCAGCACCGTCTCCAGCACCGTCTTC
ATCACCTACTACCGCAACAACGCCATCCTGCTCTGCCTCATCGGCTTCTTCCTCTTCATG
CTGGTCCTCATGCTGGTGCTCTACATTCACATGTTCGCACTGGCTCGCCATCACGTGCGC
AACATCTCCAGCCAGCAGAAGCAGCCCACCATCTACCGCACCAGCAGTCTGAAGGGAGCC
GTCACGCTCACCATCCTGCTGGGAGTCTTCTTCATCTGCTGGGGGCCCTTCTTCTTCCAC
CTCATCCTCATCGTCACCTGCCCCACCAACCCCTTCTGCACCTGCTTCTTCAGCTATTTC
AACCTCTTCCTCATCCTCATCATCTGCAATTCAGTGGTCGATCCCCTG
>MCR6b-2
CCCCAATGAACTCTTCCTGACACTGGGGCTGGTGAGCCTGGTGGAGAACCTGCTGGTGGT
GGCCGCCATCCTCAAGAACAGGAATCTGCACTCTCCCATGTACTACTTCATCTGCTGCCT
GGCCGTCTCTGACATGCTGGTGAGCGTCAGCAACCTGGCCGAGACGCTCTTCATGCTGCT
GATGGAGCACGGCGTGCTGGTGATCCGCGCCAGCATCGTCCGCCACATGGACAACGTCAT
CGACATGCTCATCTGCAGCTCCGTTGTGTCCTC--CCTCTCCTTCCTGGGGGTCATCGCC
GTGGACCGCTACATCACCATCTTCTATGCACTGCGCTACCACAGCATCATGACGCTGCAG
CGCGCCGTGGTCACCATGGCCACCGTCTGGCTGGCCAGCACCGTCTCCAGCACCGTCTTC
ATCACCTACTACCGCAACAACGCCATCCTGCTCTGCCTCATCGGCTTCTTCCTCTTCATG
CTGGTCCTCATGCTGGTGCTCTACATTCACATGTTCGCACTGGCTCGCCATCACGTGCGC
AACATCTCCAGCCAGCAGAAGCAGCCCACCATCTACCGCACCAGCAGTCTGAAGGGAGCC
GTCACGCTCACCATCCTGCTGGGAGTCTTCTTCATCTGCTGGGGGCCCTTCTTCTTCCAC
CTCATCCTCATCGTCACCTGCCCCACCAACCCCTTCTGCACCTGCTTCTTCAGCTATTTC
AACCTCTTCCTCATCCTCATCATCTGCAATTCAGTGGTCGATCCCCTG
