# Supplementary material for: Sequence Polymorphism in Candidate Genes for Differences in Winter Plumage between Scottish and Scandinavian Willow Grouse (Lagopus lagopus)
Source: PLoS One. 2010 Apr 23;5(4):e10334. doi: 10.1371/journal.pone.0010334 (PMC2859059; doi:10.1371/journal.pone.0010334)
Supplement: Sequence File S1 — Phased sequences. (0.00 MB ZIP) [file pone.0010334.s001.zip › SkoglundHoglund_phased_sequences/TYRP1-haplotypes.fas]

>TPE1-1   [by DnaSP Ver. 4.50.3, from file: TYRP1-pop.fas     okt 30, 2008]
GCACTACCATCGAGTCTCTGAGAAGTGGGATGTGTTGCCCAGACTATTTCCCTGTGTTTG
GGCCTGGTACCGATCGGTGCGGAGTGTCTACAGGGAGAGGCCGGTGTGTGCAGGTGACAG
TTGACTCGCGACCCCATGGCCCACAGTACATCCATGATGGGAGGGATGACCGCGAGCAAT
GGCCCATACGCTTCTTCAACCAAACCTGCAGGTGCAATGGTAATTTCTCTGGTTACAACT
GTGGGTCATGTCGCCCTGGATGGACTG
>TPE1-2
GCACTACCATCGAGTCTCTGAGAAGTGGGATGTGTTGCCCAGACTATTTCCCTGTGTTTG
GGCCTGGTACCGATCGGTGCGGAGTGTCTACAGGGAGAGGCCGGTGTGTGCAGGTGACAG
TTGACTCGCGACCCCATGGCCCACAGTACATCCATGATGGGAGGGATGACCGCGAGCAAT
GGCCCATACGCTTCTTCAACCAAACCTGCAGGTGCAATGGTAATTTCTCTGGTTACAACT
GTGGGTCATGTCGCCCTGGATGGACTG
>TPE11-1
GCACTACCATCGAGTCTCTGAGAAGTGGGATGTGTTGCCCAGACTATTTCCCTGTGTTTG
GGCCTGGTACCGATCGGTGCGGAGTGTCTACAGGGAGAGGCCGGTGTGTGCAGGTGACAG
TTGACTCGCGACCCCATGGCCCACAGTACATCCATGATGGGAGGGATGACCGCGAGCAAT
GGCCCATACGCTTCTTCAACCAAACCTGCAGGTGCAATGGTAATTTCTCTGGTTACAACT
GTGGGTCATGTCGCCCTGGATGGACTG
>TPE11-2
GCACTACCATCGAGTCTCTGAGAAGTGGGATGTGTTGCCCAGACTATTTCCCTGTGTTTG
GGCCTGGTACCGATCGGTGCGGAGTGTCTACAGGGAGAGGCCGGTGTGTGCAGGTGACAG
TTGACTCGCGACCCCATGGCCCACAGTACATCCATGATGGGAGGGATGACCGCGAGCAAT
GGCCCATACGCTTCTTCAACCAAACCTGCAGGTGCAATGGTAATTTCTCTGGTTACAACT
GTGGGTCATGTCGCCCTGGATGGACTG
>TPE13-1
GCACTACCATCGAGTCTCTGAGAAGTGGGATGTGTTGCCCAGACTATTTCCCTGTGTTTG
GGCCTGGTACCGATCGGTGCGGAGTGTCTACAGGGAGAGGCCGGTGTGTGCAGGTGACAG
TTGACTCGCGACCCCATGGCCCACAGTACATCCATGATGGGAGGGATGACCGCGAGCAAT
GGCCCATACGCTTCTTCAACCAAACCTGCAGGTGCAATGGTAATTTCTCTGGTTACAACT
GTGGGTCATGTCGCCCTGGATGGACTG
>TPE13-2
GCACTACCATCGAGTCTCTGAGAAGTGGGATGTGTTGCCCAGACTATTTCCCTGTGTTTG
GGCCTGGTACCGATCGGTGCGGAGTGTCTACAGGGAGAGGCCGGTGTGTGCAGGTGACAG
TTGACTCGCGACCCCATGGCCCACAGTACATCCATGATGGGAGGGATGACCGCGAGCAAT
GGCCCATACGCTTCTTCAACCAAACCTGCAGGTGCAATGGTAATTTCTCTGGTTACAACT
GTGGGTCATGTCGCCCTGGATGGACTG
>TPE15-1
GCACTACCATCGAGTCTCTGAGAAGTGGGATGTGTTGCCCAGACTATTTCCCTGTGTTTG
GGCCTGGTACCGATCGGTGCGGAGTGTCTACAGGGAGAGGCCGGTGTGTGCAGGTGACAG
TTGACTCGCGACCCCATGGCCCACAGTACATCCATGATGGGAGGGATGACCGCGAGCAAT
GGCCCATACGCTTCTTCAACCAAACCTGCAGGTGCAATGGTAATTTCTCGGGTTACAACT
GTGGGTCATGTCGCCCTGGATGGACTG
>TPE15-2
GCACTACCATCGAGTCTCTGAGAAGTGGGATGTGTTGCCCAGACTATTTCCCTGTGTTTG
GGCCTGGTACCGATCGGTGCGGAGTGTCTACAGGGAGAGGCCGGTGTGTGCAGGTGACAG
TTGACTCGCGACCCCATGGCCCACAGTACATCCATGATGGGAGGGATGACCGCGAGCAAT
GGCCCATACGCTTCTTCAACCAAACCTGCAGGTGCAATGGTAATTTCTCTGGTTACAACT
GTGGGTCATGTCGCCCTGGATGGACTG
>TPE17-1
GCACTACCATCGAGTCTCTGAGAAGTGGGATGTGTTGCCCAGACTATTTCCCTGTGTTTG
GGCCTGGTACCGATCGGTGCGGAGTGTCTACAGGGAGAGGCCGGTGTGTGCAGGTGACAG
TTGACTCGCGACCCCATGGCCCACAGTACATCCATGATGGGAGGGATGACCGCGAGCAAT
GGCCCATACGCTTCTTCAACCAAACCTGCAGGTGCAATGGTAATTTCTCTGGTTACAACT
GTGGGTCATGTCGCCCTGGATGGACTG
>TPE17-2
GCACTACCATCGAGTCTCTGAGAAGTGGGATGTGTTGCCCAGACTATTTCCCTGTGTTTG
GGCCTGGTACCGATCGGTGCGGAGTGTCTACAGGGAGAGGCCGGTGTGTGCAGGTGACAG
TTGACTCGCGACCCCATGGCCCACAGTACATCCATGATGGGAGGGATGACCGCGAGCAAT
GGCCCATACGCTTCTTCAACCAAACCTGCAGGTGCAATGGTAATTTCTCTGGTTACAACT
GTGGGTCATGTCGCCCTGGATGGACTG
>TPE19-1
GCACTACCATCGAGTCTCTGAGAAGTGGGATGTGTTGCCCAGACTATTTCCCTGTGTTTG
GGCCTGGTACCGATCGGTGCGGAGTGTCTACAGGGAGAGGCCGGTGTGTGCAGGTGACAG
TTGACTCGCGACCCCATGGCCCACAGTACATCCATGATGGGAGGGATGACCGCGAGCAAT
GGCCCATACGCTTCTTCAACCAAACCTGCAGGTGCAATGGTAATTTCTCTGGTTACAACT
GTGGGTCATGTCGCCCTGGATGGACTG
>TPE19-2
GCACTACCATCGAGTCTTTGAGAAGTGGGATGTGTTGCCCAGACTATTTCCCTGTGTTTG
GGCCTGGTACCGATCGGTGCGGAGTGTCTACAGGGAGAGGCCGGTGTGTGCAGGTGACAG
TTGACTCGCGACCCCATGGCCCACAGTACATCCATGATGGGAGGGATGACCGCGAGCAAT
GGCCCATACGCTTCTTCAACCAAACCTGCAGGTGCAATGGTAATTTCTCTGGTTACAACT
GTGGGTCATGTCGCCCTGGATGGACTG
>TPE7-1
GCACTACCATCGAGTCTCTGAGAAGTGGGATGTGTTGCCCAGACTATTTCCCTGTGTTTG
GGCCTGGTACCGATCGGTGCGGAGTGTCTACAGGGAGAGGCCGGTGTGTGCAGGTGACAG
TTGACTCGCGACCCCATGGCCCACAGTACATCCATGATGGGAGGGATGACCGCGAGCAAT
GGCCCATACGCTTCTTCAACCAAACCTGCAGGTGCAATGGTAATTTCTCTGGTTACAACT
GTGGGTCATGTCGCCCTGGATGGACTG
>TPE7-2
GCACTACCATCGAGTCTCTGAGAAGTGGGATGTGTTGCCCAGACTATTTCCCTGTGTTTG
GGCCTGGTACCGATCGGTGCGGAGTGTCTACAGGGAGAGGCCGGTGTGTGCAGGTGACAG
TTGACTCGCGACCCCATGGCCCACAGTACATCCATGATGGGAGGGATGACCGCGAGCAAT
GGCCCATACGCTTCTTCAACCAAACCTGCAGGTGCAATGGTAATTTCTCTGGTTACAACT
GTGGGTCATGTCGCCCTGGATGGACTG
>TPE9-1
GCACTACCATCGAGTCTCTGAGAAGTGGGATGTGTTGCCCAGACTATTTCCCTGTGTTTG
GGCCTGGTACCGATCGGTGCGGAGTGTCTACAGGGAGAGGCCGGTGTGTGCAGGTGACAG
TTGACTCGCGACCCCATGGCCCACAGTACATCCATGATGGGAGGGATGACCGCGAGCAAT
GGCCCATACGCTTCTTCAACCAAACCTGCAGGTGCAATGGTAATTTCTCTGGTTACAACT
GTGGGTCATGTCGCCCTGGATGGACTG
>TPE9-2
GCACTACCATCGAGTCTCTGAGAAGTGGGATGTGTTGCCCAGACTATTTCCCTGTGTTTG
GGCCTGGTACCGATCGGTGCGGAGTGTCTACAGGGAGAGGCCGGTGTGTGCAGGTGACAG
TTGACTCGCGACCCCATGGCCCACAGTACATCCATGATGGGAGGGATGACCGCGAGCAAT
GGCCCATACGCTTCTTCAACCAAACCTGCAGGTGCAATGGTAATTTCTCTGGTTACAACT
GTGGGTCATGTCGCCCTGGATGGACTG
>TPR16a-1
GCACTACCATCGAGTCTCTGAGAAGTGGGATGTGTTGCCCAGACTATTTCCCTGTGTTTG
GGCCTGGTACCGATCGGTGCGGAGTGTCTACAGGGAGAGGCCGGTGTGTGCAGGTGACAG
TTGACTCGCGACCCCATGGCCCACAGTACATCCATGATGGGAGGGATGACCGCGAGCAAT
GGCCCATACGCTTCTTCAACCAAACCTGCAGGTGCAATGGTAATTTCTCTGGTTACAACT
GTGGGTCATGTCGCCCTGGATGGACTG
>TPR16a-2
GCACTACCATCGAGTCTCTGAGAAGTGGGATGTGTTGCCCAGACTATTTCCCTGTGTTTG
GGCCTGGTACCGATCGGTGCGGAGTGTCTACAGGGAGAGGCCGGTGTGTGCAGGTGACAG
TTGACTCGCGACCCCATGGCCCACAGTACATCCATGATGGGAGGGATGACCGCGAGCAAT
GGCCCATACGCTTCTTCAACCAAACCTGCAGGTGCAATGGTAATTTCTCTGGTTACAACT
GTGGGTCATGTCGCCCTGGATGGACTG
>TPR16b-1
GCACTACCATCGAGTCTCTGAGAAGTGGGATGTGTTGCCCAGACTATTTCCCTGTGTTTG
GGCCTGGTACCGATCGGTGCGGAGTGTCTACAGGGAGAGGCCGGTGTGTGCAGGTGACAG
TTGACTCGCGACCCCATGGCCCACAGTACATCCATGATGGGAGGGATGACCGCGAGCAAT
GGCCCATACGCTTCTTCAACCAAACCTGCAGGTGCAATGGTAATTTCTCTGGTTACAACT
GTGGGTCATGTCGCCCTGGATGGACTG
>TPR16b-2
GCACTACCATCGAGTCTCTGAGAAGTGGGATGTGTTGCCCAGACTATTTCCCTGTGTTTG
GGCCTGGTACCGATCGGTGCGGAGTGTCTACAGGGAGAGGCCGGTGTGTGCAGGTGACAG
TTGACTCGCGACCCCATGGCCCACAGTACATCCATGATGGGAGGGATGACCGCGAGCAAT
GGCCCATACGCTTCTTCAACCAAACCTGCAGGTGCAATGGTAATTTCTCTGGTTACAACT
GTGGGTCATGTCGCCCTGGATGGACTG
>TPR16c-1
GCACTACCATCGAGTCTCTGAGAAGTGGGATGTGTTGCCCAGACTATTTCCCTGTGTTTG
GGCCTGGTACCGATCGGTGCGGAGTGTCTACAGGGAGAGGCCGGTGTGTGCAGGTGACAG
TTGACTCGCGACCCCATGGCCCACAGTACATCCATGATGGGAGGGATGACCGCGAGCAAT
GGCCCATACGCTTCTTCAACCAAACCTGCAGGTGCAATGGTAATTTCTCTGGTTACAACT
GTGGGTCATGTCGCCCTGGATGGACTG
>TPR16c-2
GCACTACCATCGAGTCTCTGAGAAGTGGGATGTGTTGCCCAGACTATTTCCCTGTGTTTG
GGCCTGGTACCGATCGGTGCGGAGTGTCTACAGGGAGAGGCCGGTGTGTGCAGGTGACAG
TTGACTCGCGACCCCATGGCCCACAGTACATCCATGATGGGAGGGATGACCGCGAGCAAT
GGCCCATACGCTTCTTCAACCAAACCTGCAGGTGCAATGGTAATTTCTCTGGTTACAACT
GTGGGTCATGTCGCCCTGGATGGACTG
>TPR16e-1
GCACTACCATCGAGTCTCTGAGAAGTGGGATGTGTTGCCCAGACTATTTCCCTGTGTTTG
GGCCTGGTACCGATCGGTGCGGAGTGTCTACAGGGAGAGGCCGGTGTGTGCAGGTGACAG
TTGACTCGCGACCCCATGGCCCACAGTACATCCATGATGGGAGGGATGACCGCGAGCAAT
GGCCCATACGCTTCTTCAACCAAACCTGCAGGTGCAATGGTAATTTCTCTGGTTACAACT
GTGGGTCATGTCGCCCTGGATGGACTG
>TPR16e-2
GCACTACCATCGAGTCTCTGAGAAGTGGGATGTGTTGCCCAGACTATTTCCCTGTGTTTG
GGCCTGGTACCGATCGGTGCGGAGTGTCTACAGGGAGAGGCCGGTGTGTGCAGGTGACAG
TTGACTCGCGACCCCATGGCCCACAGTACATCCATGATGGGAGGGATGACCGCGAGCAAT
GGCCCATACGCTTCTTCAACCAAACCTGCAGGTGCAATGGTAATTTCTCTGGTTACAACT
GTGGGTCATGTCGCCCTGGATGGACTG
>TPR16f-1
GCACTGCCATCGAGTCTCTGAGAAGTGGGATGTGTTGCCCAGAATATTTCCCTGTGTTTG
GGCCTGGTACCGATCGGTGCGGAGTGTCTACAGGGAGAGGCCGGTGTGTGCAGGTGACAG
TTGACTCGCGACCCCATGGCCCACAGTACATCCATGATGGGAGGGATGACCGCGAGCAAT
GGCCCATACGCTTCTTCAACCAAACCTGCAGGTGCAATGGTAATTTCTCTGGTTACAACT
GTGGGTCATGTCGCCCTGGATGGACTG
>TPR16f-2
GCACTGCCATCGAGTCTCTGAGAAGTGGGATGTGTTGCCCAGATTATTTCCCTGTGTTTG
GGCCTGGTACCGATCGGTGCGGAGTGTCTACAGGGAGAGGCCGGTGTGTGCAGGTGACAG
TTGACTCGCGACCCCATGGCCCACAGTACATCCATGATGGGAGGGATGACCGCGAGCAAT
GGCCCATACGCTTCTTCAACCAAACCTGCAGGTGCAATGGTAATTTCTCTGGTTACAACT
GTGGGTCATGTCGCCCTGGATGGACTG
>TPR5a-1
GCACTACCATCGAGTCTCTGAGAAGTGGGATGTGTTGCCCAGACTATTTCCCTGTGTTTG
GGCCTGGTACCGATCGGTGCGGAGTGTCTACAGGGAGAGGCCGGTGTGTGCAGGTGACAG
TTGACTCGCGACCCCATGGCCCACAGTACATCCATGATGGGAGGGATGACCGCGAGCAAT
GGCCCATACGCTTCTTCAACCAAACCTGCAGGTGCAATGGTAATTTCTCTGGTTACAACT
GTGGGTCATGTCGCCCTGGATGGACTG
>TPR5a-2
GCACTACCATCGAGTCTCTGAGAAGTGGGATGTGTTGCCCAGACTATTTCCCTGTGTTTG
GGCCTGGTACCGATCGGTGCGGAGTGTCTACAGGGAGAGGCCGGTGTGTGCAGGTGACAG
TTGACTCGCGACCCCATGGCCCACAGTACATCCATGATGGGAGGGATGACCGCGAGCAAT
GGCCCATACGCTTCTTCAACCAAACCTGCAGGTGCAATGGTAATTTCTCTGGTTACAACT
GTGGGTCATGTCGCCCTGGATGGACTG
>TPR5b-1
GCACTACCATCGAGTCTCTGAGAAGTGGGATGTGTTGCCCAGACTATTTCCCTGTGTTTG
GGCCTGGTACCGATCGGTGCGGAGTGTCTACAGGGAGAGGCCGGTGTGTGCAGGTGACAG
TTGACTCGCGACCCCATGGCCCACAGTACATCCATGATGGGAGGGATGACCGCGAGCAAT
GGCCCATACGCTTCTTCAACCAAACCTGCAGGTGCAATGGTAATTTCTCTGGTTACAACT
GTGGGTCATGTCGCCCTGGATGGACTG
>TPR5b-2
GCACTACCATCGAGTCTCTGAGAAGTGGGATGTGTTGCCCAGACTATTTCCCTGTGTTTG
GGCCTGGTACCGATCGGTGCGGAGTGTCTACAGGGAGAGGCCGGTGTGTGCAGGTGACAG
TTGACTCGCGACCCCATGGCCCACAGTACATCCATGATGGGAGGGATGACCGCGAGCAAT
GGCCCATACGCTTCTTCAACCAAACCTGCAGGTGCAATGGTAATTTCTCTGGTTACAACT
GTGGGTCATGTCGCCCTGGATGGACTG
>TPR6a-1
GCACTACCATCGAGTCTCTGAGAAGTGGGATGTGTTGCCCAGACTATTTCCCTGTGTTTG
GGCCTGGTACCGATCGGTGCGGAGTGTCTACAGGGAGAGGCCGGTGTGTGCAGGTGACAG
TTGACTCGCGACCCCATGGCCCACAGTACATCCATGATGGGAGGGATGACCGCGAGCAAT
GGCCCATACGCTTCTTCAACCAAACCTGCAGGTGCAATGGTAATTTCTCTGGTTACAACT
GTGGGTCATGTCGCCCTGGATGGACTG
>TPR6a-2
GCACTACCATCGAGTCTCTGAGAAGTGGGATGTGTTGCCCAGACTATTTCCCTGTGTTTG
GGCCTGGTACCGATCGGTGCGGAGTGTCTACAGGGAGAGGCCGGTGTGTGCAGGTGACAG
TTGACTCGCGACCCCATGGCCCACAGTACATCCATGATGGGAGGGATGACCGCGAGCAAT
GGCCCATACGCTTCTTCAACCAAACCTGCAGGTGCAATGGTAATTTCTCTGGTTACAACT
GTGGGTCATGTCGCCCTGGATGGACTG
>TPR6b-1
GCACTACCATCGAGTCTCTGAGAAGTGGGATGTGTTGCCCAGACTATTTCCCTGTGTTTG
GGCCTGGTACCGATCGGTGCGGAGTGTCTACAGGGAGAGGCCGGTGTGTGCAGGTGACAG
TTGACTCGCGACCCCATGGCCCACAGTACATCCATGATGGGAGGGATGACCGCGAGCAAT
GGCCCATACGCTTCTTCAACCAAACCTGCAGGTGCAATGGTAATTTCTCTGGTTACAACT
GTGGGTCATGTCGCCCTGGATGGACTG
>TPR6b-2
GCACTACCATCGAGTCTCTGAGAAGTGGGATGTGTTGCCCAGACTATTTCCCTGTGTTTG
GGCCTGGTACCGATCGGTGCGGAGTGTCTACAGGGAGAGGCCGGTGTGTGCAGGTGACAG
TTGACTCGCGACCCCATGGCCCACAGTACATCCATGATGGGAGGGATGACCGCGAGCAAT
GGCCCATACGCTTCTTCAACCAAACCTGCAGGTGCAATGGTAATTTCTCTGGTTACAACT
GTGGGTCATGTCGCCCTGGATGGACTG
>TPR7b-1
GCACTACCATCGAGTCTCTGAGAAGTGGGATGTGTTGCCCAGACTATTTCCCTGTGTTTG
GGCCTGGTACCGATCGGTGCGGAGTGTCTACAGGGAGAGGCCGGTGTGTGCAGGTGACAG
TTGACTCGCGACCCCATGGCCCACAGTACATCCATGATGGGAGGGATGACCGCGAGCAAT
GGCCCATACGCTTCTTCAACCAAACCTGCAGGTGCAATGGTAATTTCTCTGGTTACAACT
GTGGGTCATGTCGCCCTGGATGGACTG
>TPR7b-2
GCACTACCATCGAGTCTCTGAGAAGTGGGATGTGTTGCCCAGACTATTTCCCTGTGTTTG
GGCCTGGTACCGATCGGTGCGGAGTGTCTACAGGGAGAGGCCGGTGTGTGCAGGTGACAG
TTGACTCGCGACCCCATGGCCCACAGTACATCCATGATGGGAGGGATGACCGCGAGCAAT
GGCCCATACGCTTCTTCAACCAAACCTGCAGGTGCAATGGTAATTTCTCTGGTTACAACT
GTGGGTCATGTCGCCCTGGATGGACTG
