# Supplementary material for: Sequence Polymorphism in Candidate Genes for Differences in Winter Plumage between Scottish and Scandinavian Willow Grouse (Lagopus lagopus)
Source: PLoS One. 2010 Apr 23;5(4):e10334. doi: 10.1371/journal.pone.0010334 (PMC2859059; doi:10.1371/journal.pone.0010334)
Supplement: Sequence File S1 — Phased sequences. (0.00 MB ZIP) [file pone.0010334.s001.zip › SkoglundHoglund_phased_sequences/TYR_haplotypes.fas]

>TYR16a-1   [by DnaSP Ver. 4.50.3, from file: TYR_23seq-pop.fas     okt 14, 2008]
GCTGGTCATCCTTCAGCCTTCTACTGGGCAGTTCCCCAGAGTCTGTGCGAACACACAAAG
CTTGCTGAGGAAGGAGTGCTGTCCTCCCTGGGCTGGAGATGGGTCCCCTTGCGGGGAGCG
TTCCAACAGAGGAACCTGCCAGCGCATCCTTCTCTCTCAAGCTCCTCTGGGACCACAGTT
TCCTTTCTCAGGAGTGGATGATAGAGAGGATTGGCCTTCTGTGTTTTACAACCGGACATG
CAGATGCAGAGGCAATTTCATGGGGTTCGACTGTGGGGAGTGCAAGTTTGGCTTCTCGGG
ACAAAACTGCACTGAAAGGCGACTCAGAACGAGAAGAAACATCTTCCAGCTCACCGTCAG
TGAGAAGAACAAGTTCCTTGCCTACCTTAACCTAGCAAAGAATATCCCTAGCAAGGACTA
TGTCATTGCTACTGGCACATATGCTCAGATGAACAACGGCTCCAACCCCATGTTCAGAAA
TATCAACGTGTATGATCTCTTCGTCTGGATGCATTATTATGCCTCTCGAGACACACTTTT
AGGTGGCTCCAGTGTGTGGAGGGACATTGATTTTGCCCATGAAGCTCCTGGTTTTCTGCC
TTGGCATCGTGCTTTTCTGCTGCTGTGGGAACGTGAGATACAGAAGATAACGGGTGATGA
GAACTTCGCCATACCCTACTGGGACTGGCGAGATGCAGAGGACTGTGTAATCTGCACTGA
TGAATACATGGGTGGCCAACACCCCACCAACCCTAATTTACTCAGCCCAGCA
>TYR16a-2
GCTGGTCATCCTTCAGCCTTCTACTGGGCAGTTCCCCAGAGTCTGTGCGAACACACAAAG
CTTGCTGAGGAAGGAGTGCTGTCCTCCCTGGGCTGGAGATGGGTCCCCTTGCGGGGAGCG
TTCCAACAGAGGAACCTGCCAGCGCATCCTTCTCTCTCAAGCTCCTCTGGGACCACAGTT
TCCTTTCTCAGGAGTGGATGATAGAGAGGATTGGCCTTCTGTGTTTTACAACCGGACATG
CAGATGCAGAGGCAATTTCATGGGGTTCGACTGTGGGGAGTGCAAGTTTGGCTTCTCGGG
ACAAAACTGCACTGAAAGGCGACTCAGAACGAGAAGAAACATCTTCCAGCTCACCGTCAG
TGAGAAGAACAAGTTCCTTGCCTACCTTAACCTAGCAAAGAATATCCCTAGCAAGGACTA
TGTCATTGCTACTGGCACATATGCTCAGATGAACAACGGCTCCAACCCCATGTTCAGAAA
TATCAACGTGTATGATCTCTTCGTCTGGATGCATTATTATGCCTCTCGAGACACACTTTT
AGGTGGCTCCAGTGTGTGGAGGGACATTGATTTTGCCCATGAAGCTCCTGGTTTTCTGCC
TTGGCATCGTGCTTTTCTGCTGCTGTGGGAACGTGAGATACAGAAGATAACGGGTGATGA
GAACTTCGCCATACCCTACTGGGACTGGCGAGATGCAGAGGACTGTGTAATCTGCACTGA
TGAATACATGGGTGGCCAACACCCCACCAACCCTAATTTACTCAGCCCAGCA
>TYR16b-1
GCTGGTCATCCTTCAGCCGTCCACTGGGCAGTTCCCCAGAGTCTGTGCGAACACACAAAG
CTTGCTGAGGAAGGAGTGCTGTCCTCCCTGGGCTGGAGATGGGTCCCCTTGCGGGGAGCG
TTCCAACAGAGGAACCTGCCAGCGCATCCTTCTCTCTCAAGCTCCTCTGGGACCACAGTT
TCCTTTCTCAGGAGTGGATGATAGAGAGGATTGGCCTTCTGTGTTTTACAACCGGACATG
CAGATGCAGAGGCAATTTCATGGGGTTCGACTGTGGGGAGTGCAAGTTTGGCTTCTCGGG
ACAAAACTGCACTGAAAGGCGACTCAGAACGAGAAGAAACATCTTCCAGCTCACCGTCAG
TGAGAAGAACAAGTTCCTTGCCTACCTTAACCTAGCAAAGAATATCCCTAGCAAGGACTA
TGTCATTGCTACTGGCACATATGCTCAGATGAACAACGGCTCCAACCCCATGTTCAGAAA
TATCAACGTGTATGATCTCTTCGTCTGGATGCATTATTATGCCTCTCGAGACACACTTTT
AGGTGGCTCCAGTGTGTGGAGGGACATTGATTTTGCCCATGAAGCTCCTGGTTTTCTGCC
TTGGCATCGTGCTTTTCTGCTGCTGTGGGAACGTGAGATACAGAAGATAACGGGTGATGA
GAACTTCGCCATACCCTACTGGGACTGGCGAGATGCAGAGGACTGTGTAATCTGCACTGA
TGAATACATGGGTGGCCAACACCCCACCAACCCTAATTTACTCAGCCCAGCA
>TYR16b-2
GCTGGTCATCCTTCAGCCGTCCACTGGGCAGTTCCCCAGAGTCTGTGCGAACACACAAAG
CTTGCTGAGGAAGGAGTGCTGTCCTCCCTGGGCTGGAGATGGGTCCCCTTGCGGGGAGCA
TTCCAACAGAGGAACCTGCCAGCGCATCCTTCTCTCTCAAGCTCCTCTGGGACCACAGTT
TCCTTTCTCAGGAGTGGATGATAGAGAGGATTGGCCTTCTGTGTTTTACAACCGGACATG
CAGATGCAGAGGCAATTTCATGGGGTTCGACTGTGGGGAGTGCAAGTTTGGCTTCTCGGG
ACAAAACTGCACTGAAAGGCGACTCAGAACGAGAAGAAACATCTTCCAGCTCACCGTCAG
TGAGAAGAACAAGTTCCTTGCCTACCTTAACCTAGCAAAGAATATCCCTAGCAAGGACTA
TGTCATTGCTACTGGCACATATGCTCAGATGAACAACGGCTCCAACCCCATGTTCAGAAA
TATCAACGTGTATGATCTCTTCGTCTGGATGCATTATTATGCCTCTCGAGACACACTTTT
AGGTGGCTCCAGTGTGTGGAGGGACATTGATTTTGCCCATGAAGCTCCTGGTTTTCTGCC
TTGGCATCGTGCTTTTCTGCTGCTGTGGGAACGTGAGATACAGAAGATAACGGGTGATGA
GAACTTCGCCATACCCTACTGGGACTGGCGAGATGCAGAGGACTGTGTAATCTGCACTGA
TGAATACATGGGTGGCCAACACCCCACCAACCCTAATTTACTCAGCCCAGCA
>TYR16c-1
-----------------------------------CCAGAGTCTGTGCGAACACACAAAG
CTTGCTGAGGAAGGAGTGCTGTCCTCCCTGGGCTGGAGATGGGTCCCCTTGCGGGGAGCG
TTCCAACAGAGGAACCTGCCAGCGCATCCTTCTCTCTCAAGCTCCTCTGGGACCACAGTT
TCCTTTCTCAGGAGTGGATGATAGAGAGGATTGGCCTTCTGTGTTTTACAACCGGACATG
CAGATGCAGAGGCAATTTCATGGGGTTCGACTGTGGGGAGTGCAAGTTTGGCTTCTCGGG
ACAAAACTGCACTGAAAGGCGACTCAGAACGAGAAGAAACATCTTCCAGCTCACCGTCAG
TGAGAAGAACAAGTTCCTTGCCTACCTTAACCTAGCAAAGAATATCCCTAGCAAGGACTA
TGTCATTGCTACTGGCACATATGCTCAGATGAACAACGGCTCCAACCCCATGTTCAGAAA
TATCAACGTGTATGATCTCTTCGTCTGGATGCATTATTATGCCTCTCGAGACACACTTTT
AGGTGGCTCCAGTGTGTGGAGGGACATTGATTTTGCCCATGAAGCTCCTGGTTTTCTGCC
TTGGCATCGTGCTTTTCTGCTGCTGTGGGAACGTGAGATACAGAAGATAACGGGTGATGA
GAACTTCGCCATACCCTACTGGGACTGGCGAGATGCAGAGGACTGTGTAATCTGCACTGA
TGAATACATGGGTGGCCAACACCCCACCAACCCTAATTTACTCAGCCCAGCA
>TYR16c-2
-----------------------------------CCAGTGTCTGTGCGAACACACAAAG
CTTGCTGAGGAAGGAGTGCTGTCCTCCCTGGGCTGGAGATGGGTCCCCTTGCGGGGAGCA
TTCCAACAGAGGAACCTGCCAGCGCATCCTTCTCTCTCAAGCTCCTCTGGGACCACAGTT
TCCTTTCTCAGGAGTGGATGATAGAGAGGATTGGCCTTCTGTGTTTTACAACCGGACATG
CAGATGCAGAGGCAATTTCATGGGGTTCGACTGTGGGGAGTGCAAGTTTGGCTTCTCGGG
ACAAAACTGCACTGAAAGGCGACTCAGAACGAGAAGAAACATCTTCCAGCTCACCGTCAG
TGAGAAGAACAAGTTCCTTGCCTACCTTAACCTAGCAAAGAATATCCCTAGCAAGGACTA
TGTCATTGCTACTGGCACATATGCTCAGATGAACAACGGCTCCAACCCCATGTTCAGAAA
TATCAACGTGTATGATCTCTTCGTCTGGATGCATTATTATGCCTCTCGAGACACACTTTT
AGGTGGCTCCAGTGTGTGGAGGGACATTGATTTTGCCCATGAAGCTCCTGGTTTTCTGCC
TTGGCATCGTGCTTTTCTGCTGCTGTGGGAACGTGAGATACAGAAGATAACGGGTGATGA
GAACTTCGCCATACCCTACTGGGACTGGCGAGATGCAGAGGACTGTGTAATCTGCACTGA
TGAATACATGGGTGGCCAACACCCCACCAACCCTAATTTACTCAGCCCAGCA
>TYR16d-1
-------------------TCCACTGGGCAGTTCCCCAGAGTCTGTGCGAACACACAAAG
CTTGCTGAGGAAGGAGTGCTGTCCTCCCTGGGCTGGAGATGGGTCCCCTTGCGGGGAGCA
TTCCAACAGAGGAACCTGCCAGCGCATCCTTCTCTCTCAAGCTCCTCTGGGACCACAGTT
TCCTTTCTCAGGAGTGGATGATAGAGAGGATTGGCCTTCTGTGTTTTACAACCGGACATG
CAGATGCAGAGGCAATTTCATGGGGTTCGACTGTGGGGAGTGCAAGTTTGGCTTCTCGGG
ACAAAACTGCACTGAAAGGCGACTCAGAACGAGAAGAAACATCTTCCAGCTCACCGTCAG
TGAGAAGAACAAGTTCCTTGCCTACCTTAACCTAGCAAAGAATATCCCTAGCAAGGACTA
TGTCATTGCTACTGGCACATATGCTCAGATGAACAACGGCTCCAACCCCATGTTCAGAAA
TATCAACGTGTATGATCTCTTCGTCTGGATGCATTATTATGCCTCTCGAGACACACTTTT
AGGTGGCTCCAGTGTGTGGAGGGACATTGATTTTGCCCATGAAGCTCCTGGTTTTCTGCC
TTGGCATCGTGCTTTTCTGCTGCTGTGGGAACGTGAGATACAGAAGATAACGGGTGATGA
GAACTTCGCCATACCCTACTGGGACTGGCGAGATGCAGAGGACTGTGTAATCTGCACTGA
TGAATACATGGGTGGCCAACACCCCACCAACCCTAATTTACTCAGCCCAGCA
>TYR16d-2
-------------------TCTACTGGGCAGTTCCCCAGAGTCTGTGCGAACACACAAAG
CTTGCTGAGGAAGGAGTGCTGTCCTCCCTGGGCTGGAGATGGGTCCCCTTGCGGGGAGCG
TTCCAACAGAGGAACCTGCCAGCGCATCCTTCTCTCTCAAGCTCCTCTGGGACCACAGTT
TCCTTTCTCAGGAGTGGATGATAGAGAGGATTGGCCTTCTGTGTTTTACAACCGGACATG
CAGATGCAGAGGCAATTTCATGGGGTTCGACTGTGGGGAGTGCAAGTTTGGCTTCTCGGG
ACAAAACTGCACTGAAAGGCGACTCAGAACGAGAAGAAACATCTTCCAGCTCACCGTCAG
TGAGAAGAACAAGTTCCTTGCCTACCTTAACCTAGCAAAGAATATCCCTAGCAAGGACTA
TGTCATTGCTACTGGCACATATGCTCAGATGAACAACGGCTCCAACCCCATGTTCAGAAA
TATCAACGTGTATGATCTCTTCGTCTGGATGCATTATTATGCCTCTCGAGACACACTTTT
AGGTGGCTCCAGTGTGTGGAGGGACATTGATTTTGCCCATGAAGCTCCTGGTTTTCTGCC
TTGGCATCGTGCTTTCCTGCTGCTGTGGGAACGTGAGATACAGAAGATAACGGGTGATGA
GAACTTCGCCATACCCTACTGGGACTGGCGAGATGCAGAGGACTGTGTAATCTGCACTGA
TGAATACATGGGTGGCCAACACCCCACCAACCCTAATTTACTCAGCCCAGCA
>TYR16e-1
----------------------ACTGGGCAGTTCCCCAGAGTCTGTGCGAACACACAAAG
CTTGCTGAGGAAGGAGTGCTGTCCTCCCTGGGCTGGAGATGGGTCCCCTTGCGGGGAGCG
TTCCAACAGAGGAACCTGCCAGCGCATCCTTCTCTCTCAAGCTCCTCTGGGACCACAGTT
TCCTTTCTCAGGAGTGGATGATAGAGAGGATTGGCCTTCTGTGTTTTACAACCGGACATG
CAGATGCAGAGGCAATTTCATGGGGTTCGACTGTGGGGAGTGCAAGTTTGGCTTCTCGGG
ACAAAACTGCACTGAAAGGCGACTCAGAACGAGAAGAAACATCTTCCAGCTCACCGTCAG
TGAGAAGGACAAGTTCCTTGCCTACCTTAACCTAGCAAAGAATATCCCTAGCAAGGACTA
TGTCATTGCTACTGGCACATATGCTCAGATGAACAACGGCTCCAACCCCATGTTCAGAAA
TATCAACGTGTATGATCTCTTCGTCTGGATGCATTATTATGCCTCTCGAGACACACTTTT
AGGTGGCTCCAGTGTGTGGAGGGACATTGATTTTGCCCATGAAGCTCCTGGTTTTCTGCC
TTGGCATCGTGCTTTTCTGCTGCTGTGGGAACGTGAGATACAGAAGATAACGGGTGATGA
GAACTTCGCCATACCCTACTGGGACTGGCGAGATGCAGAGGACTGTGTAATCTGCACTGA
TGAATACATGGGTGGCCAACACCCCACCAACCCTAATTTACTCA--------
>TYR16e-2
----------------------ACTGGGCAGTTCCCCAGAGTCTGTGCGAACACACAAAG
CTTGCTGAGGAAGGAGTGCTGTCCTCCCTGGGCTGGAGATGGGTCCCCTTGCGGGGAGCG
TTCCAACAGAGGAACCTGCCAGCGCATCCTTCTCTCTCAAGCTCCTCTGGGACCACAGTT
TCCTTTCTCAGGAGTGGATGATAGAGAGGATTGGCCTTCTGTGTTTTACAACCGGACATG
CAGATGCAGAGGCAATTTCATGGGGTTCGACTGTGGGGAGTGCAAGTTTGGCTTCTCGGG
ACAAAACTGCACTGAAAGGCAACTCAGAACAAGAAGAAACATCTTCCAGCTCACCGTCAG
TGAGAAGGACAAGTTCCTTGCCTACCTTAACCTAGCAAAGAATATCCCTAGCAAGGACTA
TGTCATTGCTACTGGCACATATGCTCAGATGAACAACGGCTCCAACCCCATGTTCAGAAA
TATCAACGTGTATGATCTCTTCGTCTGGATGCATTATTATGCCTCTCGAGACACACTTTT
AGGTGGCTCCAGTGTGTGGAGGGACATTGATTTTGCCCATGAAGCTCCTGGTTTTCTGCC
TTGGCATCGTGCTTTTCTGCTGCTGTGGGAACGTGAGATACAGAAGATAACGGGTGATGA
GAACTTCGCCATACCCTACTGGGACTGGCGAGATGCAGAGGACTGTGTAATCTGCACTGA
TGAATACATGGGTGGCCAACACCCCACCAACCCTAATTTACTCA--------
>TYR16f-1
-------------------------GGGCAGTTCCCCAGAGTCTGTGCGAACACACAAAG
CTTGCTGAGGAAGGAGTGCTGTCCTCCCTGGGCTGGAGATGGGTCCCCTTGCGGGGAGCG
TTCCAACAGAGGAACCTGCCAGCGCATCCTTCTCTCTCAAGCTCCTCTGGGACCACAGTT
TCCTTTCTCAGGAGTGGATGATAGAGAGGATTGGCCTTCTGTGTTTTACAACCGGACATG
CAGATGCAGAGGCAATTTCATGGGGTTCGACTGTGGGGAGTGCAAGTTTGGCTTCTCGGG
ACAAAACTGCACTGAAAGGCAACTCAGAACAAGAAGAAACATCTTCCAGCTCACCGTCAG
TGAGAAGGACAAGTTCCTTGCCTACCTTAACCTAGCAAAGAATATCCCTAGCAAGGACTA
TGTCATTGCTACTGGCACATATGCTCAGATGAACAACGGCTCCAACCCCATGTTCAGAAA
TATCAACGTGTATGATCTCTTCGTCTGGATGCATTATTATGCCTCTCGAGACACACTTTT
AGGTGGCTCCAGTGTGTGGAGGGACATTGATTTTGCCCATGAAGCTCCTGGTTTTCTGCC
TTGGCATCGTGCTTTTCTGCTGCTGTGGGAACGTGAGATACAGAAGATAACGGGTGATGA
GAACTTCGCCATACCCTACTGGGACTGGCGAGATGCAGAGGACTGTGTAATCTGCACTGA
TGAATACATGGGTGGCCAACACCCCACCA-----------------------
>TYR16f-2
-------------------------GGGCAGTTCCCCAGAGTCTGTGCGAACACACAAAG
CTTGCTGAGGAAGGAGTGCTGTCCTCCCTGGGCTGGAGATGGGTCCCCTTGCGGGGAGCG
TTCCAACAGAGGAACCTGCCAGCGCATCCTTCTCTCTCAAGCTCCTCTGGGACCACAGTT
TCCTTTCTCAGGAGTGGATGATAGAGAGGATTGGCCTTCTGTGTTTTACAACCGGACATG
CAGATGCAGAGGCAATTTCATGGGGTTCGACTGTGGGGAGTGCAAGTTTGGTTTCTCGGG
ACAAAACTGCACTGAAAGGCGACTCAGAACGAGAAGAAACATCTTCCAGCTCACCGTCAG
TGAGAAGAACAAGTTCCTTGCCTACCTTAACCTAGCAAAGAATATCCCTAGCAAGGACTA
TGTCATTGCTACTGGCACATATGCTCAGATGAACAACGGCTCCAACCCCATGTTCAGAAA
TATCAACGTGTATGATCTCTTCGTCTGGATGCATTATTATGCCTCTCGAGACACACTTTT
AGGTGGCTCCAGTGTGTGGAGGGACATTGATTTTGCCCATGAAGCTCCTGGTTTTCTGCC
TTGGCATCGTGCTTTTCTGCTGCTGTGGGAACGTGAGATACAGAAGATAACGGGTGATGA
GAACTTCGCCATACCCTACTGGGACTGGCGAGATGCAGAGGACTGTGTAATCTGCACTGA
TGAATACATGGGTGGCCAACACCCCACCA-----------------------
>TYR16g-1
------------------------------GTTCCCCAGAGTCTGTGCGAACACACAAAG
CTTGCTGAGGAAGGAGTGCTGTCCTCCCTGGGCTGGAGATGGGTCCCCTTGCGGGGAGCG
TTCCAACAGAGGAACCTGCCAGCGCATCCTTCTCTCTCAAGCTCCTCTGGGACCACAGTT
TCCTTTCTCAGGAGTGGATGATAGAGAGGATTGGCCTTCTGTGTTTTACAACCGGACATG
CAGATGCAGAGGCAATTTCATGGGGTTCGACTGTGGGGAGTGCAAGTTTGGTTTCTCGGG
ACAAAACTGCACTGAAAGGCGACTCAGAACGAGAAGAAACATCTTCCAGCTCACCGTCAG
TGAGAAGAACAAGTTCCTTGCCTACCTTAACCTAGCAAAGAATATCCCTAGCAAGGACTA
TGTCATTGCTACTGGCACATATGCTCAGATGAACAACGGCTCCAACCCCATGTTCAGAAA
TATCAACGTGTATGATCTCTTCGTCTGGATGCATTATTATGCCTCTCGAGACACACTTTT
AGGTGGCTCCAGTGTGTGGAGGGACATTGATTTTGCCCATGAAGCTCCTGGTTTTCTGCC
TTGGCATCGTGCTTTTCTGCTGCTGTGGGAACGTGAGATACAGAAGATAACGGGTGATGA
GAACTTCGCCATACCCTACTGGGACTGGCGAGATGCAGAGGACTGTGTAATCTGCACTGA
TGAATACATGGGTGGCCAACACCCCACCAACCCTAATTTACTCAGCCCAGCA
>TYR16g-2
------------------------------GTTCCCCAGAGTCTGTGCGAACACACAAAG
CTTGCTGAGGAAGGAGTGCTGTCCTCCCTGGGCTGGAGATGGGTCCCCTTGCGGGGAGCA
TTCCAACAGAGGAACCTGCCAGCGCATCCTTCTCTCTCAAGCTCCTCTGGGACCACAGTT
TCCTTTCTCAGGAGTGGATGATAGAGAGGATTGGCCTTCTGTGTTTTACAACCGGACATG
CAGATGCAGAGGCAATTTCATGGGGTTCGACTGTGGGGAGTGCAAGTTTGGCTTCTCGGG
ACAAAACTGCACTGAAAGGCGACTCAGAACGAGAAGAAACATCTTCCAGCTCACCGTCAG
TGAGAAGAACAAGTTCCTTGCCTACCTTAACCTAGCAAAGAATATCCCTAGCAAGGACTA
TGTCATTGCTACTGGCACATATGCTCAGATGAACAACGGCTCCAACCCCATGTTCAGAAA
TATCAACGTGTATGATCTCTTCGTCTGGATGCATTATTATGCCTCTCGAGACACACTTTT
AGGTGGCTCCAGTGTGTGGAGGGACATTGATTTTGCCCATGAAGCTCCTGGTTTTCTGCC
TTGGCATCGTGCTTTTCTGCTGCTGTGGGAACGTGAGATACAGAAGATAACGGGTGATGA
GAACTTCGCCATACCCTACTGGGACTGGCGAGATGCAGAGGACTGTGTAATCTGCACTGA
TGAATACATGGGTGGCCAACACCCCACCAACCCTAATTTACTCAGCCCAGCA
>TYR5b-1
-----------------------CTGGGCAGTTCCCCAGAGTCTGTGCGAACACACAAAG
CTTGCTGAGGAAGGAGTGCTGTCCTCCCTGGGCTGGAGATGGGTCCCCTTGCGGGGAGCG
TTCCAACAGAGGAACCTGCCAGCGCATCCTTCTCTCTCAAGCTCCTCTGGGACCACAGTT
TCCTTTCTCAGGAGTGGATGATAGAGAGGATTGGCCTTCTGTGTTTTACAACCGGACATG
CAGATGCAGAGGCAATTTCATGGGGTTCGACTGTGGGGAGTGCAAGTTTGGCTTCTCGGG
ACAAAACTGCACTGAAAGGCGACTCAGAACGAGAAGAAACATCTTCCAGCTCACCGTCAG
TGAGAAGAACAAGTTCCTTGCCTACCTTAACCTAGCAAAGAATATCCCTAGCAAGGACTA
TGTCATTGCTACTGGCACATATGCTCAGATGAACAACGGCTCCAACCCCATGTTCAGAAA
TATCAACGTGTATGATCTCTTCGTCTGGATGCATTATTATGCCTCTCGAGACACACTTTT
AGGTGGCTCCAGTGTGTGGAGGGACATTGATTTTGCCCATGAAGCTCCTGGTTTTCTGCC
TTGGCATCGTGCTTTTCTGCTGCTGTGGGAACGTGAGATACAGAAGATAACGGGTGATGA
GAACTTCGCCATACCCTACTGGGACTGGCGAGATGCAGAGGACTGTGTAATCTGCACTGA
TGAATACATGGGTGGCCAACACCCCACCAACCCTAATTTACTCAGCCCAGCA
>TYR5b-2
-----------------------CTGGGCAGTTCCCCAGAGTCTGTGCGAACACACAAAG
CTTGCTGAGGAAGGAGTGCTGTCCTCCCTGGGCTGGAGATGGGTCCCCTTGCGGGGAGCA
TTCCAACAGAGGAACCTGCCAGCGCATCCTTCTCTCTCAAGCTCCTCTGGGACCACAGTT
TCCTTTCTCAGGAGTGGATGATAGAGAGGATTGGCCTTCTGTGTTTTACAACCGGACATG
CAGATGCAGAGGCAATTTCATGGGGTTCGACTGTGGGGAGTGCAAGTTTGGCTTCTCGGG
ACAAAACTGCACTGAAAGGCGACTCAGAACGAGAAGAAACATCTTCCAGCTCACCGTCAG
TGAGAAGAACAAGTTCCTTGCCTACCTTAACCTAGCAAAGAATATCCCTAGCAAGGACTA
TGTCATTGCTACTGGCACATATGCTCAGATGAACAACGGCTCCAACCCCATGTTCAGAAA
TATCAACGTGTATGATCTCTTCGTCTGGATGCATTATTATGCCTCTCGAGACACACTTTT
AGGTGGCTCCAGTGTGTGGAGGGACATTGATTTTGCCCATGAAGCTCCTGGTTTTCTGCC
TTGGCATCGTGCTTTTCTGCTGCTGTGGGAACGTGAGATACAGAAGATAACGGGTGATGA
GAACTTCGCCATACCCTACTGGGACTGGCGAGATGCAGAGGACTGTGTAATCTGCACTGA
TGAATACATGGGTGGCCAACACCCCACCAACCCTAATTTACTCAGCCCAGCA
>TYR6a-1
----------------------ACTGGGCAGTTCCCCAGAGTCTGTGCGAACACACAAAG
CTTGCTGAGGAAGGAGTGCTGTCCTCCCTGGGCTGGAGATGGGTCCCCTTGCGGGGAGCG
TTCCAACAGAGGAACCTGCCAGCGCATCCTTCTCTCTCAAGCTCCTCTGGGACCACAGTT
TCCTTTCTCAGGAGTGGATGATAGAGAGGATTGGCCTTCTGTGTTTTACAACCGGACATG
CAGATGCAGAGGCAATTTCATGGGGTTCGACTGTGGGGAGTGCAAGTTTGGCTTCTCGGG
ACAAAACTGCACTGAAAGGCGACTCAGAACGAGAAGAAACATCTTCCAGCTCACCGTCAG
TGAGAAGAACAAGTTCCTTGCCTACCTTAACCTAGCAAAGAATATCCCTAGCAAGGACTA
TGTCATTGCTACTGGCACATATGCTCAGATGAACAACGGCTCCAACCCCATGTTCAGAAA
TATCAACGTGTATGATCTCTTCGTCTGGATGCATTATTATGCCTCTCGAGACACACTTTT
AGGTGGCTCCAGTGTGTGGAGGGACATTGATTTTGCCCATGAAGCTCCTGGTTTTCTGCC
TTGGCATCGTGCTTTTCTGCTGCTGTGGGAACGTGAGATACAGAAGATAACGGGTGATGA
GAACTTCGCCATACCCTACTGGGACTGGCGAGATGCAGAGGACTGTGTAATCTGCACTGA
TGAATACATGGGTGGCCAACACCCCACC------------------------
>TYR6a-2
----------------------ACTGGGCAGTTCCCCAGACTCTGTGCGAACACACAAAG
CTTGCTGAGGAAGGAGTGCTGTCCTCCCTGGGCTGGAGATGGGTCCCCTTGCGGGGAGCG
TTCCAACAGAGGAACCTGCCAGCGCATCCTTCTCTCTCAAGCTCCTCTGGGACCACAGTT
TCCTTTCTCAGGAGTGGATGATAGAGAGGATTGGCCTTCTGTGTTTTACAACCGGACATG
CAGATGCAGAGGCAATTTCATGGGGTTCGACTGTGGGGAGTGCAAGTTTGGCTTCTCGGG
ACAAAACTGCACTGAAAGGCGACTCAGAACGAGAAGAAACATCTTCCAGCTCACCGTCAG
TGAGAAGAACAAGTTCCTTGCCTACCTTAACCTAGCAAAGAATATCCCTAGCAAGGACTA
TGTCATTGCTACTGGCACATATGCTCAGATGAACAACGGCTCCAACCCCATGTTCAGAAA
TATCAACGTGTATGATCTCTTCGTCTGGATGCATTATTATGCCTCTCGAGACACACTTTT
AGGTGGCTCCAGTGTGTGGAGGGACATTGATTTTGCCCATGAAGCTCCTGGTTTTCTGCC
TTGGCATCGTGCTTTTCTGCTGCTGTGGGAACGTGAGATACAGAAGATAACGGGTGATGA
GAACTTCGCCATACCCTACTGGGACTGGCGAGATGCAGAGGACTGTGTAATCTGCACTGA
TGAATACATGGGTGGCCAACACCCCACC------------------------
>TYR6b-1
GCTGGTCATCCTTCAGCCTTCTACTGGGCAGTTCCCCAGAGTCTGTGCGAACACACAAAG
CTTGCTGAGGAAGGAGTGCTGTCCTCCCTGGGCTGGAGATGGGTCCCCTTGCGGGGAGCG
TTCCAACAGAGGAACCTGCCAGCGCATCCTTCTCTCTCAAGCTCCTCTGGGACCACAGTT
TCCTTTCTCAGGAGTGGATGATAGAGAGGATTGGCCTTCTGTGTTTTACAACCGGACATG
CAGATGCAGAGGCAATTTCATGGGGTTCGACTGTGGGGAGTGCAAGTTTGGCTTCTCGGG
ACAAAACTGCACTGAAAGGCGACTCAGAACGAGAAGAAACATCTTCCAGCTCACCGTCAG
TGAGAAGAACAAGTTCCTTGCCTACCTTAACCTAGCAAAGAATATCCCTAGCAAGGACTA
TGTCATTGCTACTGGCACATATGCTCAGATGAACAACGGCTCCAACCCCATGTTCAGAAA
TATCAACGTGTATGATCTCTTCGTCTGGATGCATTATTATGCCTCTCGAGACACACTTTT
AGGTGGCTCCAGTGTGTGGAGGGACATTGATTTTGCCCATGAAGCTCCTGGTTTTCTGCC
TTGGCATCGTGCTTTTCTGCTGCTGTGGGAACGTGAGATACAGAAGATAACGGGTGATGA
GAACTTCGCCATACCCTACTGGGACTGGCGAGATGCAGAGGACTGTGTAATCTGCACTGA
TGAATACATGGGTGGCCAACACCCCACC------------------------
>TYR6b-2
GCTGGTCATCCTTCAGCCTTCTACTGGGCAGTTCCCCAGAGTCTGTGCGAACACACAAAG
CTTGCTGAGGAAGGAGTGCTGTCCTCCCTGGGCTGGAGATGGGTCCCCTTGCGGGGAGCG
TTCCAACAGAGGAACCTGCCAGCGCATCCTTCTCTCTCAAGCTCCTCTGGGACCACAGTT
TCCTTTCTCAGGAGTGGATGATAGAGAGGATTGGCCTTCTGTGTTTTACAACCGGACATG
CAGATGCAGAGGCAATTTCATGGGGTTCGACTGTGGGGAGTGCAAGTTTGGCTTCTCGGG
ACAAAACTGCACTGAAAGGCGACTCAGAACGAGAAGAAACATCTTCCAGCTCACCGTCAG
TGAGAAGGACAAGTTCCTTGCCTACCTTAACCTAGCAAAGAATATCCCTAGCAAGGACTA
TGTCATTGCTACTGGCACATATGCTCAGATGAACAACGGCTCCAACCCCATGTTCAGAAA
TATCAACGTGTATGATCTCTTCGTCTGGATGCATTATTATGCCTCTCGAGACACACTTTT
AGGTGGCTCCAGTGTGTGGAGGGACATTGATTTTGCCCATGAAGCTCCTGGTTTTCTGCC
TTGGCATCGTGCTTTTCTGCTGCTGTGGGAACGTGAGATACAGAAGATAACGGGTGATGA
GAACTTTGCCATACCCTACTGGGACTGGCGAGATGCAGAGGACTGTGTAATCTGCACTGA
TGAATACATGGGTGGCCAACACCCCACC------------------------
>TYR7a-1
GCTGGTCATCCTTCAGCCTTCTACTGGGCAGTTCCCCAGAGTCTGTGCGAACACACAAAG
CTTGCTGAGGAAGGAGTGCTGTCCTCCCTGGGCTGGAGATGGGTCCCCTTGCGGGGAGCG
TTCCAACAGAGGAACCTGCCAGCGCATCCTTCTCTCTCAAGCTCCTCTGGGACCACAGTT
TCCTTTCTCAGGAGTGGATGATAGAGAGGATTGGCCTTCTGTGTTTTACAACCGGACATG
CAGATGCAGAGGCAATTTCATGGGGTTCGACTGTGGGGAGTGCAAGTTTGGCTTCTCGGG
ACAAAACTGCACTGAAAGGCGACTCAGAACGAGAAGAAACATCTTCCAGCTCACCGTCAG
TGAGAAGAACAAGTTCCTTGCCTACCTTAACCTAGCAAAGAATATCCCTAGCAAGGACTA
TGTCATTGCTACTGGCACATATGCTCAGATGAACAACGGCTCCAACCCCATGTTCAGAAA
TATCAACGTGTATGATCTCTTCGTCTGGATGCATTATTATGCCTCTCGAGACACACTTTT
AGGTGGCTCCAGTGTGTGGAGGGACATTGATTTTGCCCATGAAGCTCCTGGTTTTCTGCC
TTGGCATCGTGCTTTTCTGCTGCTGTGGGAACGTGAGATACAGAAGATAACGGGTGATGA
GAACTTCGCCATACCCTACTGGGACTGGCGAGATGCAGAGGACTGTGTAATCTGCACTGA
TGAATACATGGGTGGCCAACACCCCACCAACCCTAATTTACTCA--------
>TYR7a-2
GCTGGTCATCCTTCAGCCTTCTACTGGGCAGTTCCCCAGAGTCTGTGCGAACACACAAAG
CTTGCTGAGGAAGGAGTGCTGTCCTCCCTGGGCTGGAGATGGGTCCCCTTGCGGGGAGCG
TTCCAACAGAGGAACCTGCCAGCGCATCCTTCTCTCTCAAGCTCCTCTGGGACCACAGTT
TCCTTTCTCAGGAGTGGATGATAGAGAGGATTGGCCTTCTGTGTTTTACAACCGGACATG
CAGATGCAGAGGCAATTTCATGGGGTTCGACTGTGGGGAGTGCAAGTTTGGCTTCTCGGG
ACAAAACTGCACTGAAAGGCGACTCAGAACGAGAAGAAACATCTTCCAGCTCACCGTCAG
TGAGAAGAACAAGTTCCTTGCCTACCTTAACCTAGCAAAGAATATCCCTAGCAAGGACTA
TGTCATTGCTACTGGCACATATGCTCAGATGAACAACGGCTCCAACCCCATGTTCAGAAA
TATCAACGTGTATGATCTCTTCGTCTGGATGCATTATTATGCCTCTCGAGACACACTTTT
AGGTGGCTCCAGTGTGTGGAGGGACATTGATTTTGCCCATGAAGCTCCTGGTTTTCTGCC
TTGGCATCGTGCTTTTCTGCTGCTGTGGGAACGTGAGATACAGAAGATAACGGGTGATGA
GAACTTCGCCATACCCTACTGGGACTGGCGAGATGCAGAGGACTGTGTAATCTGCACTGA
TGAATACATGGGTGGCCAACACCCCACCAACCCTAATTTACTCA--------
>TYR7b-1
-------------------------GGGCAGTTCCCCAGAGTCTGTGCGAACACACAAAG
CTTGCTGAGGAAGGAGTGCTGTCCTCCCTGGGCTGGAGATGGGTCCCCTTGCGGGGAGCG
TTCCAACAGAGGAACCTGCCAGCGCATCCTTCTCTCTCAAGCTCCTCTGGGACCACAGTT
TCCTTTCTCAGGAGTGGATGATAGAGAGGATTGGCCTTCTGTGTTTTACAACCGGACATG
CAGATGCAGAGGCAATTTCATGGGGTTCGACTGTGGGGAGTGCAAGTTTGGCTTCTCGGG
ACAAAACTGCACTGAAAGGCGACTCAGAACGAGAAGAAACATCTTCCAGCTCACCGTCAG
TGAGAAGAACAAGTTCCTTGCCTACCTTAACCTAGCAAAGAATATCCCTAGCAAGGACTA
TGTCATTGCTACTGGCACATATGCTCAGATGAACAACGGCTCCAACCCCATGTTCAGAAA
TATCAACGTGTATGATCTCTTTGTCTGGATGCATTATTATGCCTCTCGAGACACACTTTT
AGGTGGCTCCAGTGTGTGGAGGGACATTGATTTTGCCCATGAAGCTCCTGGTTTTCTGCC
TTGGCATCGTGCTTTTCTGCTGCTGTGGGAACGTGAGATACAGAAGATAACGGGTGATGA
GAACTTCGCCATACCCTACTGGGACTGGCGAGATGCAGAGGACTGTGTAATCTGCACTGA
TGAATACATGGGTGGCCAACACCCCACCAACCCTAATTTACTCAGCCCAGCA
>TYR7b-2
-------------------------GGGCAGTTCCCCAGAGTCTGTGCGAACACACAAAG
CTTGCTGAGGAAGGAGTGCTGTCCTCCCTGGGCTGGAGATGGGTCCCCTTGCGGGGAGCG
TTCCAACAGAGGAACCTGCCAGCGCATCCTTCTCTCTCAAGCTCCTCTGGGACCACAGTT
TCCTTTCTCAGGAGTGGATGATAGAGAGGATTGGCCTTCTGTGTTTTACAACCGGACATG
CAGATGCAGAGGCAATTTCATGGGGTTCGACTGTGGGGAGTGCAAGTTTGGCTTCTCGGG
ACAAAACTGCACTGAAAGGCAACTCAGAACAAGAAGAAACATCTTCCAGCTCACCGTCAG
TGAGAAGGACAAGTTCCTTGCCTACCTTAACCTAGCAAAGAATATCCCTAGCAAGGACTA
TGTCATTGCTACTGGCACATATGCTCAGATGAACAACGGCTCCAACCCCATGTTCAGAAA
TATCAACGTGTATGATCTCTTCGTCTGGATGCATTATTATGCCTCTCGAGACACACTTTT
AGGTGGCTCCAGTGTGTGGAGGGACATTGATTTTGCCCATGAAGCTCCTGGTTTTCTGCC
TTGGCATCGTGCTTTTCTGCTGCTGTGGGAACGTGAGATACAGAAGATAACGGGTGATGA
GAACTTTGCCATACCCTACTGGGACTGGCGAGATGCAGAGGACTGTGTAATCTGCACTGA
TGAATACATGGGTGGCCAACACCCCACCAACCCTAATTTACTCAGCCCAGCA
>TYRE10-1
GCTGGTCATCCTTCAGCCTTCTACTGGGCAGTTCCCCAGAGTCTGTGCGAACACACAAAG
CTTGCTGAGGAAGGAGTGCTGTCCTCCCTGGGCTGGAGATGGGTCCCCTTGCGGGGAGCG
TTCCAACAGAGGAACCTGCCAGCGCATCCTTCTCTCTCAAGCTCCTCTGGGACCACAGTT
TCCTTTCTCAGGAGTGGATGATAGAGAGGATTGGCCTTCTGTGTTTTACAACCGGACATG
CAGATGCAGAGGCAATTTCATGGGGTTCGACTGTGGGGAGTGCAAGTTTGGCTTCTCGGG
ACAAAACTGCACTGAAAGGCGACTCAGAACGAGAAGAAACATCTTCCAGCTCACCGTCAG
TGAGAAGAACAAGTTCCTTGCCTACCTTAACCTAGCAAAGAATATCCCTAGCAAGGACTA
TGTCATTGCTACTGGCACATATGCTCAGATGAACAACGGCTCCAACCCCATGTTCAGAAA
TATCAACGTGTATGATCTCTTCGTCTGGATGCATTATTATGCCTCTCGAGACACACTTTT
AGGTGGCTCCAGTGTGTGGAGGGACATTGATTTTGCCCATGAAGCTCCTGGTTTTCTGCC
TTGGCATCGTGCTTTCCTGCTGCTGTGGGAACGTGAGATACAGAAGATAACGGGTGATGA
GAACTTCGCCATACCCTACTGGGACTGGCGAGATGCAGAGGACTGTGTAATCTGCACTGA
TGAATACATGGGTGGCCAACACCCCACCAACCCTAATTTACTCAGCCCAGCA
>TYRE10-2
GCTGGTCATCCTTCAGCCTTCTACTGGGCAGTTCCCCAGAGTCTGTGCGAACACACAAAG
CTTGCTGAGGAAGGAGTGCTGTCCTCCCTGGGCTGGAGATGGGTCCCCTTGCGGGGAGCG
TTCCAACAGAGGAACCTGCCAGCGCATCCTTCTCTCTCAAGCTCCTCTGGGACCACAGTT
TCCTTTCTCAGGAGTGGATGATAGAGAGGATTGGCCTTCTGTGTTTTACAACCGGACATG
CAGATGCAGAGGCAATTTCATGGGGTTCGACTGTGGGGAGTGCAAGTTTGGCTTCTCGGG
ACAAAACTGCACTGAAAGGCGACTCAGAACGAGAAGAAACATCTTCCAGCTCACCGTCAG
TGAGAAGAACAAGTTCCTTGCCTACCTTAACCTAGCAAAGAATATCCCTAGCAAGGACTA
TGTCATTGCTACTGGCACATATGCTCAGATGAACAACGGCTCCAACCCCATGTTCAGAAA
TATCAACGTGTATGATCTCTTCGTCTGGATGCATTATTATGCCTCTCGAGACACACTTTT
AGGTGGCTCCAGTGTGTGGAGGGACATTGATTTTGCCCATGAAGCTCCTGGTTTTCTGCC
TTGGCATCGTGCTTTCCTGCTGCTGTGGGAACGTGAGATACAGAAGATAACGGGTGATGA
GAACTTCGCCATACCCTACTGGGACTGGCGAGATGCAGAGGACTGTGTAATCTGCACTGA
TGAATACATGGGTGGCCAACACCCCACCAACCCTAATTTACTCAGCCCAGCA
>TYRE10_1-1
GCTGGTCATCCTTCAGCCTTCTACTGGGCAGTTCCCCAGAGTCTGTGCGAACACACAAAG
CTTGCTGAGGAAGGAGTGCTGTCCTCCCTGGGCTGGAGATGGGTCCCCTTGCGGGGAGCG
TTCCAACAGAGGAACCTGCCAGCGCATCCTTCTCTCTCAAGCTCCTCTGGGACCACAGTT
TCCTTTCTCAGGAGTGGATGATAGAGAGGATTGGCCTTCTGTGTTTTACAACCGGACATG
CAGATGCAGAGGCAATTTCATGGGGTTCGACTGTGGGGAGTGCAAGTTTGGCTTCTCGGG
ACAAAACTGCACTGAAAGGCGACTCAGAACGAGAAGAAACATCTTCCAGCTCACCGTCAG
TGAGAAGAACAAGTTCCTTGCCTACCTTAACCTAGCAAAGAATATCCCTAGCAAGGACTA
TGTCATTGCTACTGGCACATATGCTCAGATGAACAACGGCTCCAACCCCATGTTCAGAAA
TATCAACGTGTATGATCTCTTCGTCTGGATGCATTATTATGCCTCTCGAGACACACTTTT
AGGTGGCTCCAGTGTGTGGAGGGACATTGATTTTGCCCATGAAGCTCCTGGTTTTCTGCC
TTGGCATCGTGCTTTCCTGCTGCTGTGGGAACGTGAGATACAGAAGATAACGGGTGATGA
GAACTTCGCCATACCCTACTGGGACTGGCGAGATGCAGAGGACTGTGTAATCTGCACTGA
TGAATACATGGGTGGCCAACACCCCACCAACCCTAATTTACTCAGCCCAGCA
>TYRE10_1-2
GCTGGTCATCCTTCAGCCTTCTACTGGGCAGTTCCCCAGAGTCTGTGCGAACACACAAAG
CTTGCTGAGGAAGGAGTGCTGTCCTCCCTGGGCTGGAGATGGGTCCCCTTGCGGGGAGCG
TTCCAACAGAGGAACCTGCCAGCGCATCCTTCTCTCTCAAGCTCCTCTGGGACCACAGTT
TCCTTTCTCAGGAGTGGATGATAGAGAGGATTGGCCTTCTGTGTTTTACAACCGGACATG
CAGATGCAGAGGCAATTTCATGGGGTTCGACTGTGGGGAGTGCAAGTTTGGCTTCTCGGG
ACAAAACTGCACTGAAAGGCGACTCAGAACGAGAAGAAACATCTTCCAGCTCACCGTCAG
TGAGAAGAACAAGTTCCTTGCCTACCTTAACCTAGCAAAGAATATCCCTAGCAAGGACTA
TGTCATTGCTACTGGCACATATGCTCAGATGAACAACGGCTCCAACCCCATGTTCAGAAA
TATCAACGTGTATGATCTCTTCGTCTGGATGCATTATTATGCCTCTCGAGACACACTTTT
AGGTGGCTCCAGTGTGTGGAGGGACATTGATTTTGCCCATGAAGCTCCTGGTTTTCTGCC
TTGGCATCGTGCTTTCCTGCTGCTGTGGGAACGTGAGATACAGAAGATAACGGGTGATGA
GAACTTCGCCATACCCTACTGGGACTGGCGAGATGCAGAGGACTGTGTAATCTGCACTGA
TGAATACATGGGTGGCCAACACCCCACCAACCCTAATTTACTCAGCCCAGCA
>TYRE11-1
------------------------TGGGCAGTTCCCCAGAGTCTGTGCGAACACACAAAG
CTTGCTGAGGAAGGAGTGCTGTCCTCCCTGGGCTGGAGATGGGTCCCCTTGCGGGGAGCG
TTCCAACAGAGGAACCTGCCAGCGCATCCTTCTCTCTCAAGCTCCTCTGGGACCACAGTT
TCCTTTCTCAGGAGTGGATGATAGAGAGGATTGGCCTTCTGTGTTTTACAACCGGACATG
CAGATGCAGAGGCAATTTCATGGGGTTCGACTGTGGGGAGTGCAAGTTTGGCTTCTCGGG
ACAAAACTGCACTGAAAGGCGACTCAGAACGAGAAGAAACATCTTCCAGCTCACCGTCAG
TGAGAAGAACAAGTTCCTTGCCTACCTTAACCTAGCAAAGAATATCCCTAGCAAGGACTA
TGTCATTGCTACTGGCACATATGCTCAGATGAACAACGGCTCCAACCCCATGTTCAGAAA
TATCAACGTGTATGATCTCTTCGTCTGGATGCATTATTATGCCTCTCGAGACACACTTTT
AGGTGGCTCCAGTGTGTGGAGGGACATTGATTTTGCCCATGAAGCTCCTGGTTTTCTGCC
TTGGCATCGTGCTTTTCTGCTGCTGTGGGAACGTGAGATACAGAAGATAACGGGTGATGA
GAACTTCGCCATACCCTACTGGGACTGGCGAGATGCAGAGGACTGTGTAATCTGCACTGA
TGAATACATGGGTGGCCAACACCCCACCAACCCTAATTTACTCAGCCCAGCA
>TYRE11-2
------------------------TGGGCAGTTCCCCAGAGTCTGTGCGAACACACAAAG
CTTGCTGAGGAAGGAGTGCTGTCCTCCCTGGGCTGGAGATGGGTCCCCTTGCGGGGAGCG
TTCCAACAGAGGAACCTGCCAGCGCATCCTTCTCTCTCAAGCTCCTCTGGGACCACAGTT
TCCTTTCTCAGGAGTGGATGATAGAGAGGATTGGCCTTCTGTGTTTTACAACCGGACATG
CAGATGCAGAGGCAATTTCATGGGGTTCGACTGTGGGGAGTGCAAGTTTGGCTTCTCGGG
ACAAAACTGCACTGAAAGGCAACTCAGAACAAGAAGAAACATCTTCCAGCTCACCGTCAG
TGAGAAGGACAAGTTCCTTGCCTACCTTAACCTAGCAAAGAATATCCCTAGCAAGGACTA
TGTCATTGCTACTGGCACATATGCTCAGATGAACAACGGCTCCAACCCCATGTTCAGAAA
TATCAACGTGTATGATCTCTTCGTCTGGATGCATTATTATGCCTCTCGAGACACACTTTT
AGGTGGCTCCAGTGTGTGGAGGGACATTGATTTTGCCCATGAAGCTCCTGGTTTTCTGCC
TTGGCATCGTGCTTTTCTGCTGCTGTGGGAACGTGAGATACAGAAGATAACGGGTGATGA
GAACTTTGCCATACCCTACTGGGACTGGCGAGATGCAGAGGACTGTGTAATCTGCACTGA
TGAATACATGGGTGGCCAACACCCCACCAACCCTAATTTACTCAGCCCAGCA
>TYRE13-1
GCTGGTCATCCTTCAGCCTTCTACTGGGCAGTTCCCCAGAGTCTGTGCGAACACACAAAG
CTTGCTGAGGAAGGAGTGCTGTCCTCCCTGGGCTGGAGATGGGTCCCCTTGCGGGGAGCG
TTCCAACAGAGGAACCTGCCAGCGCATCCTTCTCTCTCAAGCTCCTCTGGGACCACAGTT
TCCTTTCTCAGGAGTGGATGATAGAGAGGATTGGCCTTCTGTGTTTTACAACCGGACATG
CAGATGCAGAGGCAATTTCATGGGGTTCGACTGTGGGGAGTGCAAGTTTGGCTTCTCGGG
ACAAAACTGCACTGAAAGGCGACTCAGAACGAGAAGAAACATCTTCCAGCTCACCGTCAG
TGAGAAGAACAAGTTCCTTGCCTACCTTAACCTAGCAAAGAATATCCCTAGCAAGGACTA
TGTCATTGCTACTGGCACATATGCTCAGATGAACAACGGCTCCAACCCCATGTTCAGAAA
TATCAACGTGTATGATCTCTTCGTCTGGATGCATTATTATGCCTCTCGAGACACACTTTT
AGGTGGCTCCAGTGTGTGGAGGGACATTGATTTTGCCCATGAAGCTCCTGGTTTTCTGCC
TTGGCATCGTGCTTTTCTGCTGCTGTGGGAACGTGAGATACAGAAGATAACGGGTGATGA
GAACTTCGCCATACCCTACTGGGACTGGCGAGATGCAGAGGACTGTGTAATCTGCACTGA
TGAATACATGGGTGGCCAACACCCCACCAACCCTAATTTACTCAGCCCAGCA
>TYRE13-2
GCTGGTCATCCTTCAGCCTTCTACTGGGCAGTTCCCCAGAGTCTGTGCGAACACACAAAG
CTTGCTGAGGAAGGAGTGCTGTCCTCCCTGGGCTGGAGATGGGTCCCCTTGCGGGGAGCG
TTCCAACAGAGGAACCTGCCAGCGCATCCTTCTCTCTCAAGCTCCTCTGGGACCACAGTT
TCCTTTCTCAGGAGTGGATGATAGAGAGGATTGGCCTTCTGTGTTTTACAACCGGACATG
CAGATGCAGAGGCAATTTCATGGGGTTCGACTGTGGGGAGTGCAAGTTTGGCTTCTCGGG
ACAAAACTGCACTGAAAGGCGACTCAGAACGAGAAGAAACATCTTCCAGCTCACCGTCAG
TGAGAAGAACAAGTTCCTTGCCTACCTTAACCTAGCAAAGAATATCCCTAGCAAGGACTA
TGTCATTGCTACTGGCACATATGCTCAGATGAACAACGGCTCCAACCCCATGTTCAGAAA
TATCAACGTGTATGATCTCTTCGTCTGGATGCATTATTATGCCTCTCGAGACACACTTTT
AGGTGGCTCCAGTGTGTGGAGGGACATTGATTTTGCCCATGAAGCTCCTGGTTTTCTGCC
TTGGCATCGTGCTTTTCTGCTGCTGTGGGAACGTGAGATACAGAAGATAACGGGTGATGA
GAACTTCGCCATACCCTACTGGGACTGGCGAGATGCAGAGGACTGTGTAATCTGCACTGA
TGAATACATGGGTGGCCAACACCCCACCAACCCTAATTTACTCAGCCCAGCA
>TYRE15-1
----------------------ACTGGGCAGTTCCCCAGAGTCTGTGCGAACACACAAAG
CTTGCTGAGGAAGGAGTGCTGTCCTCCCTGGGCTGGAGATGGGTCCCCTTGCGGGGAGCG
TTCCAACAGAGGAACCTGCCAGCGCATCCTTCTCTCTCAAGCTCCTCTGGGACCACAGTT
TCCTTTCTCAGGAGTGGATGATAGAGAGGATTGGCCTTCTGTGTTTTACAACCGGACATG
CAGATGCAGAGGCAATTTCATGGGGTTCGACTGTGGGGAGTGCAAGTTTGGCTTCTCGGG
ACAAAACTGCACTGAAAGGCGACTCAGAACGAGAAGAAACATCTTCCAGCTCACCGTCAG
TGAGAAGGACAAGTTCCTTGCCTACCTTAACCTAGCAAAGAATATCCCTAGCAAGGACTA
TGTCATTGCTACTGGCACATATGCTCAGATGAACAACGGCTCCAACCCCATGTTCAGAAA
TATCAACGTGTATGATCTCTTCGTCTGGATGCATTATTATGCCTCTCGAGACACACTTTT
AGGTGGCTCCAGTGTGTGGAGGGACATTGATTTTGCCCATGAAGCTCCTGGTTTTCTGCC
TTGGCATCGTGCTTTTCTGCTGCTGTGGGAACGTGAGATACAGAAGATAACGGGTGATGA
GAACTTTGCCATACCCTACTGGGACTGGCGAGATGCAGAGGACTGTGTAATCTGCACTGA
TGAATACATGGGTGGCCAACACCCCACCAACCCTAATTTACTCAGCCCAGCA
>TYRE15-2
----------------------ACTGGGCAGTTCCCCAGAGTCTGTGCGAACACACAAAG
CTTGCTGAGGAAGGAGTGCTGTCCTCCCTGGGCTGGAGATGGGTCCCCTTGCGGGGAGCG
TTCCAACAGAGGAACCTGCCAGCACATCCTTCTCTCTCAAGCTCCTCTGGGACCACAGTT
TCCTTTCTCAGGAGTGGATGATAGAGAGGATTGGCCTTCTGTGTTTTACAACCGGACATG
CAGATGCAGAGGCAATTTCATGGGGTTCGACTGTGGGGAGTGCAAGTTTGGCTTCTCGGG
ACAAAACTGCACTGAAAGGCGACTCAGAACGAGAAGAAACATCTTCCAGCTCACCGTCAG
TGAGAAGAACAAGTTCCTTGCCTACCTTAACCTAGCAAAGAATATCCCTAGCAAGGACTA
TGTCATTGCTACTGGCACATATGCTCAGATGAACAACGGCTCCAACCCCATGTTCAGAAA
TATCAACGTGTATGATCTCTTCGTCTGGATGCATTATTATGCCTCTCGAGACACACTTTT
AGGTGGCTCCAGTGTGTGGAGGGACATTGATTTTGCCCATGAAGCTCCTGGTTTTCTGCC
TTGGCATCGTGCTTTTCTGCTGCTGTGGGAACGTGAGATACAGAAGATAACGGGTGATGA
GAACTTTGCCATACCCTACTGGGACTGGCGAGATGCAGAGGACTGTGTAATCTGCACTGA
TGAATACATGGGTGGCCAACACCCCACCAACCCTAATTTACTCAGCCCAGCA
>TYRE16-1
-----------------------CTGGGCAGTTCCCCAGAGTCTGTGCGAACACACAAAG
CTTGCTGAGGAAGGAGTGCTGTCCTCCCTGGGCTGGAGATGGGTCCCCTTGCGGGGAGCG
TTCCAACAGAGGAACCTGCCAGCGCATCCTTCTCTCTCAAGCTCCTCTGGGACCACAGTT
TCCTTTCTCAGGAGTGGATGATAGAGAGGATTGGCCTTCTGTGTTTTACAACCGGACATG
CAGATGCAGAGGCAATTTCATGGGGTTCGACTGTGGGGAGTGCAAGTTTGGCTTCTCGGG
ACAAAACTGCACTGAAAGGCGACTCAGAACGAGAAGAAACATCTTCCAGCTCACCGTCAG
TGAGAAGGACAAGTTCCTTGCCTACCTTAACCTAGCAAAGAATATCCCTAGCAAGGACTA
TGTCATTGCTACTGGCACATATGCTCAGATGAACAACGGCTCCAACCCCATGTTCAGAAA
TATCAACGTGTATGATCTCTTCGTCTGGATGCATTATTATGCCTCTCGAGACACACTTTT
AGGTGGCTCCAGTGTGTGGAGGGACATTGATTTTGCCCATGAAGCTCCTGGTTTTCTGCC
TTGGCATCGTGCTTTTCTGCTGCTGTGGGAACGTGAGATACAGAAGATAACGGGTGATGA
GAACTTCGCCATACCCTACTGGGACTGGCGAGATGCAGAGGACTGTGTAATCTGCACTGA
TGAATACATGGGTGGCCAACACCCCACCAACCCTAATTTACTCAGCCCAGCA
>TYRE16-2
-----------------------CTGGGCAGTTCCCCAGAGTCTGTGCGAACACACAAAG
CTTGCTGAGGAAGGAGTGCTGTCCTCCCTGGGCTGGAGATGGGTCCCCTTGCGGGGAGCG
TTCCAACAGAGGAACCTGCCAGCGCATCCTTCTCTCTCAAGCTCCTCTGGGACCACAGTT
TCCTTTCTCAGGAGTGGATGATAGAGAGGATTGGCCTTCTGTGTTTTACAACCGGACATG
CAGATGCAGAGGCAATTTCATGGGGTTCGACTGTGGGGAGTGCAAGTTTGGCTTCTCGGG
ACAAAACTGCACTGAAAGGCAACTCAGAACAAGAAGAAACATCTTCCAGCTCACCGTCAG
TGAGAAGGACAAGTTCCTTGCCTACCTTAACCTAGCAAAGAATATCCCTAGCAAGGACTA
TGTCATTGCTACTGGCACATATGCTCAGATGAACAACGGCTCCAACCCCATGTTCAGAAA
TATCAACGTGTATGATCTCTTCGTCTGGATGCATTATTATGCCTCTCGAGACACACTTTT
AGGTGGCTCCAGTGTGTGGAGGGACATTGATTTTGCCCATGAAGCTCCTGGTTTTCTGCC
TTGGCATCGTGCTTTTCTGCTGCTGTGGGAACGTGAGATACAGAAGATAACGGGTGATGA
GAACTTCGCCATACCCTACTGGGACTGGCGAGATGCAGAGGACTGTGTAATCTGCACTGA
TGAATACATGGGTGGCCAACACCCCACCAACCCTAATTTACTCAGCCCAGCA
>TYRE18-1
GCTGGTCATCCTTCAGCCTTCTACTGGGCAGTTCCCCAGAGTCTGTGCGAACACACAAAG
CTTGCTGAGGAAGGAGTGCTGTCCTCCCTGGGCTGGAGATGGGTCCCCTTGCGGGGAGCG
TTCCAACAGAGGAACCTGCCAGCGCATCCTTCTCTCTCAAGCTCCTCTGGGACCACAGTT
TCCTTTCTCAGGAGTGGATGATAGAGAGGATTGGCCTTCTGTGTTTTACAACCGGACATG
CAGATGCAGAGGCAATTTCATGGGGTTCGACTGTGGGGAGTGCAAGTTTGGCTTCTCGGG
ACAAAACTGCACTGAAAGGCGACTCAGAACGAGAAGAAACATCTTCCAGCTCACCGTCAG
TGAGAAGAACAAGTTCCTTGCCTACCTTAACCTAGCAAAGAATATCCCTAGCAAGGACTA
TGTCATTGCTACTGGCACATATGCTCAGATGAACAACGGCTCCAACCCCATGTTCAGAAA
TATCAACGTGTATGATCTCTTCGTCTGGATGCATTATTATGCCTCTCGAGACACACTTTT
AGGTGGCTCCAGTGTGTGGAGGGACATTGATTTTGCCCATGAAGCTCCTGGTTTTCTGCC
TTGGCATCGTGCTTTTCTGCTGCTGTGGGAACGTGAGATACAGAAGATAACGGGTGATGA
GAACTTCGCCATACCCTACTGGGACTGGCGAGATGCAGAGGACTGTGTAATCTGCACTGA
TGAATACATGGGTGGCCAACACCCCACCAACCCTAATTTACTCAGCCCAGCA
>TYRE18-2
GCTGGTCATCCTTCAGCCTTCTACTGGGCAGTTCCCCAGAGTCTGTGCGAACACACAAAG
CTTGCTGAGGAAGGAGTGCTGTCCTCCCTGGGCTGGAGATGGGTCCCCTTGCGGGGAGCG
TTCCAACAGAGGAACCTGCCAGCGCATCCTTCTCTCTCAAGCTCCTCTGGGACCACAGTT
TCCTTTCTCAGGAGTGGATGATAGAGAGGATTGGCCTTCTGTGTTTTACAACCGGACATG
CAGATGCAGAGGCAATTTCATGGGGTTCGACTGTGGGGAGTGCAAGTTTGGCTTCTCGGG
ACAAAACTGCACTGAAAGGCGACTCAGAACGAGAAGAAACATCTTCCAGCTCACCGTCAG
TGAGAAGAACAAGTTCCTTGCCTACCTTAACCTAGCAAAGAATATCCCTAGCAAGGACTA
TGTCATTGCTACTGGCACATATGCTCAGATGAACAACGGCTCCAACCCCATGTTCAGAAA
TATCAACGTGTATGATCTCTTCGTCTGGATGCATTATTATGCCTCTCGAGACACACTTTT
AGGTGGCTCCAGTGTGTGGAGGGACATTGATTTTGCCCATGAAGCTCCTGGTTTTCTGCC
TTGGCATCGTGCTTTTCTGCTGCTGTGGGAACGTGAGATACAGAAGATAACGGGTGATGA
GAACTTCGCCATACCCTACTGGGACTGGCGAGATGCAGAGGACTGTGTAATCTGCACTGA
TGAATACATGGGTGGCCAACACCCCACCAACCCTAATTTACTCAGCCCAGCA
>TYRE19-1
----------------------ACTGGGCAGTTCCCCAGAGTCTGTGCGAACACACAAAG
CTTGCTGAGGAAGGAGTGCTGTCCTCCCTGGGCTGGAGATGGGTCCCCTTGCGGGGAGCG
TTCCAACAGAGGAACCTGCCAGCGCATCCTTCTCTCTCAAGCTCCTCTGGGACCACAGTT
TCCTTTCTCAGGAGTGGATGATAGAGAGGATTGGCCTTCTGTGTTTTACAACCGGACATG
CAGATGCAGAGGCAATTTCATGGGGTTCGACTGTGGGGAGTGCAAGTTTGGCTTCTCGGG
ACAAAACTGCACTGAAAGGCGACTCAGAACGAGAAGAAACATCTTCCAGCTCACCGTCAG
TGAGAAGAACAAGTTCCTTGCCTACCTTAACCTAGCAAAGAATATCCCTAGCAAGGACTA
TGTCATTGCTACTGGCACATATGCTCAGATGAACAACGGCTCCAACCCCATGTTCAGAAA
TATCAACGTGTATGATCTCTTCGTCTGGATGCATTATTATGCCTCTCGAGACACACTTTT
AGGTGGCTCCAGTGTGTGGAGGGACATTGATTTTGCCCATGAAGCTCCTGGTTTTCTGCC
TTGGCATCGTGCTTTTCTGCTGCTGTGGGAACGTGAGATACAGAAGATAACGGGTGATGA
GAACTTCGCCATACCCTACTGGGACTGGCGAGATGCAGAGGACTGTGTAATCTGCACTGA
TGAATACATGGGTGGCCAACACCCCACCAACCCTAATTTACTCAGCCCAGCA
>TYRE19-2
----------------------ACTGGGCAGTTCCCCAGAGTCTGTGCGAACACACAAAG
CTTGCTGAGGAAGGAGTGCTGTCCTCCCTGGGCTGGAGATGGGTCCCCTTGCGGGGAGCG
TTCCAACAGAGGAACCTGCCAGCGCATCCTTCTCTCTCAAGCTCCTCTGGGACCACAGTT
TCCTTTCTCAGGAGTGGATGATAGAGAGGATTGGCCTTCTGTGTTTTACAACCGGACATG
CAGATGCAGAGGCAATTTCATGGGGTTCGACTGTGGGGAGTGCAAGTTTGGCTTCTCGGG
ACAAAACTGCACTGAAAGGCGACTCAGAACGAGAAGAAACATCTTCCAGCTCACCGTCAG
TGAGAAGAACAAGTTCCTTGCCTACCTTAACCTAGCAAAGAATATCCCTAGCAAGGACTA
TGTCATTGCTACTGGCACATATGCTCAGATGAACAACGGCTCCAACCCCATGTTCAGAAA
TATCAACGTGTATGATCTCTTCGTCTGGATGCATTATTATGCCTCTCGAGACACACTTTT
AGGTGGCTCCAGTGTGTGGAGGGACATTGATTTTGCCCATGAAGCTCCTGGTTTTCTGCC
TTGGCATCGTGCTTTTCTGCTGCTGTGGGAACGTGAGATACAGAAGATAACGGGTGATGA
GAACTTCGCCATACCCTACTGGGACTGGCGAGATGCAGAGGACTGTGTAATCTGCACTGA
TGAATACATGGGTGGCCAACACCCCACCAACCCTAATTTACTCAGCCCAGCA
>TYRE7-1
----------------------ACTGGGCAGTTCCCCAGAGTCTGTGCGAACACACAAAG
CTTGCTGAGGAAGGAGTGCTGTCCTCCCTGGGCTGGAGATGGGTCCCCTTGCGGGGAGCG
TTCCAACAGAGGAACCTGCCAGCGCATCCTTCTCTCTCAAGCTCCTCTGGGACCACAGTT
TCCTTTCTCAGGAGTGGATGATAGAGAGGATTGGCCTTCTGTGTTTTACAACCGGACATG
CAGATGCAGAGGCAATTTCATGGGGTTCGACTGTGGGGAGTGCAAGTTTGGCTTCTCGGG
ACAAAACTGCACTGAAAGGCGACTCAGAACGAGAAGAAACATCTTCCAGCTCACCGTCAG
TGAGAAGGACAAGTTCCTTGCCTACCTTAACCTAGCAAAGAATATCCCTAGCAAGGACTA
TGTCATTGCTACTGGCACATATGCTCAGATGAACAACGGCTCCAACCCCATGTTCAGAAA
TATCAACGTGTATGATCTCTTCGTCTGGATGCATTATTATGCCTCTCGAGACACACTTTT
AGGTGGCTCCAGTGTGTGGAGGGACATTGATTTTGCCCATGAAGCTCCTGGTTTTCTGCC
TTGGCATCGTGCTTTTCTGCTGCTGTGGGAACGTGAGATACAGAAGATAACGGGTGATGA
GAACTTCGCCATACCCTACTGGGACTGGCGAGATGCAGAGGACTGTGTAATCTGCACTGA
TGAATACATGGGTGGCCAACACCCCACCAACCCTAATTTACTCA--------
>TYRE7-2
----------------------ACTGGGCAGTTCCCCAGAGTCTGTGCGAACACACAAAG
CTTGCTGAGGAAGGAGTGCTGTCCTCCCTGGGCTGGAGATGGGTCCCCTTGCGGGGAGCG
TTCCAACAGAGGAACCTGCCAGCGCATCCTTCTCTCTCAAGCTCCTCTGGGACCACAGTT
TCCTTTCTCAGGAGTGGATGATAGAGAGGATTGGCCTTCTGTGTTTTACAACCGGACATG
CAGATGCAGAGGCAATTTCATGGGGTTCGACTGTGGGGAGTGCAAGTTTGGCTTCTCGGG
ACAAAACTGCACTGAAAGGCAACTCAGAACAAGAAGAAACATCTTCCAGCTCACCGTCAG
TGAGAAGGACAAGTTCCTTGCCTACCTTAACCTAGCAAAGAATATCCCTAGCAAGGACTA
TGTCATTGCTACTGGCACATATGCTCAGATGAACAACGGCTCCAACCCCATGTTCAGAAA
TATCAACGTGTATGATCTCTTCGTCTGGATGCATTATTATGCCTCTCGAGACACACTTTT
AGGTGGCTCCAGTGTGTGGAGGGACATTGATTTTGCCCATGAAGCTCCTGGTTTTCTGCC
TTGGCATCGTGCTTTTCTGCTGCTGTGGGAACGTGAGATACAGAAGATAACGGGTGATGA
GAACTTCGCCATACCCTACTGGGACTGGCGAGATGCAGAGGACTGTGTAATCTGCACTGA
TGAATACATGGGTGGCCAACACCCCACCAACCCTAATTTACTCA--------
>TYRE8-1
-------------------------GGGCAGTTCCCCAGAGTCTGTGCGAACACACAAAG
CTTGCTGAGGAAGGAGTGCTGTCCTCCCTGGGCTGGAGATGGGTCCCCTTGCGGGGAGCG
TTCCAACAGAGGAACCTGCCAGCGCATCCTTCTCTCTCAAGCTCCTCTGGGACCACAGTT
TCCTTTCTCAGGAGTGGATGATAGAGAGGATTGGCCTTCTGTGTTTTACAACCGGACATG
CAGATGCAGAGGCAATTTCATGGGGTTCGACTGTGGGGAGTGCAAGTTTGGCTTCTCGGG
ACAAAACTGCACTGAAAGGCGACTCAGAACGAGAAGAAACATCTTCCAGCTCACCGTCAG
TGAGAAGAACAAGTTCCTTGCCTACCTTAACCTAGCAAAGAATATCCCTAGCAAGGACTA
TGTCATTGCTACTGGCACATATGCTCAGATGAACAACGGCTCCAACCCCATGTTCAGAAA
TATCAACGTGTATGATCTCTTCGTCTGGATGCATTATTATGCCTCTCGAGACACACTTTT
AGGTGGCTCCAGTGTGTGGAGGGACATTGATTTTGCCCATGAAGCTCCTGGTTTTCTGCC
TTGGCATCGTGCTTTTCTGCTGCTGTGGGAACGTGAGATACAGAAGATAACGGGTGATGA
GAACTTCGCCATACCCTACTGGGACTGGCGAGATGCAGAGGACTGTGTAATCTGCACTGA
TGAATACATGGGTGGCCAACACCCCACCAACCCTAATTTACTCAGCCCAGCA
>TYRE8-2
-------------------------GGGCAGTTCCCCAGAGTCTGTGCGAACACACAAAG
CTTGCTGAGGAAGGAGTGCTGTCCTCCCTGGGCTGGAGATGGGTCCCCTTGCGGGGAGCG
TTCCAACAGAGGAACCTGCCAGCGCATCCTTCTCTCTCAAGCTCCTCTGGGACCACAGTT
TCCTTTCTCAGGAGTGGATGATAGAGAGGATTGGCCTTCTGTGTTTTACAACCGGACATG
CAGATGCAGAGGCAATTTCATGGGGTTCGACTGTGGGGAGTGCAAGTTTGGCTTCTCGGG
ACAAAACTGCACTGAAAGGCAACTCAGAACAAGAAGAAACATCTTCCAGCTCACCGTCAG
TGAGAAGGACAAGTTCCTTGCCTACCTTAACCTAGCAAAGAATATCCCTAGCAAGGACTA
TGTCATTGCTACTGGCACATATGCTCAGATGAACAACGGCTCCAACCCCATGTTCAGAAA
TATCAACGTGTATGATCTCTTCGTCTGGATGCATTATTATGCCTCTCGAGACACACTTTT
AGGTGGCTCCAGTGTGTGGAGGGACATTGATTTTGCCCATGAAGCTCCTGGTTTTCTGCC
TTGGCATCGTGCTTTTCTGCTGCTGTGGGAACGTGAGATACAGAAGATAACGGGTGATGA
GAACTTTGCCATACCCTACTGGGACTGGCGAGATGCAGAGGACTGTGTAATCTGCACTGA
TGAATACATGGGTGGCCAACACCCCACCAACCCTAATTTACTCAGCCCAGCA
>TYRE9-1
-----------------------CTGGGCAGTTCCCCAGAGTCTGTGCGAACACACAAAG
CTTGCTGAGGAAGGAGTGCTGTCCTCCCTGGGCTGGAGATGGGTCCCCTTGCGGGGAGCG
TTCCAACAGAGGAACCTGCCAGCGCATCCTTCTCTCTCAAGCTCCTCTGGGACCACAGTT
TCCTTTCTCAGGAGTGGATGATAGAGAGGATTGGCCTTCTGTGTTTTACAACCGGACATG
CAGATGCAGAGGCAATTTCATGGGGTTCGACTGTGGGGAGTGCAAGTTTGGCTTCTCGGG
ACAAAACTGCACTGAAAGGCGACTCAGAACGAGAAGAAACATCTTCCAGCTCACCGTCAG
TGAGAAGAACAAGTTCCTTGCCTACCTTAACCTAGCAAAGAATATCCCTAGCAAGGACTA
TGTCATTGCTACTGGCACATATGCTCAGATGAACAACGGCTCCAACCCCATGTTCAGAAA
TATCAACGTGTATGATCTCTTCGTCTGGATGCATTATTATGCCTCTCGAGACACACTTTT
AGGTGGCTCCAGTGTGTGGAGGGACATTGATTTTGCCCATGAAGCTCCTGGTTTTCTGCC
TTGGCATCGTGCTTTTCTGCTGCTGTGGGAACGTGAGATACAGAAGATAACGGGTGATGA
GAACTTCGCCATACCCTACTGGGACTGGCGAGATGCAGAGGACTGTGTAATCTGCACTGA
TGAATACATGGGTGGCCAACACCCCACCAACCCTAATTTACTCAGCCCAGCA
>TYRE9-2
-----------------------CTGGGCAGTTCCCCAGAGTCTGTGCGAACACACAAAG
CTTGCTGAGGAAGGAGTGCTGTCCTCCCTGGGCTGGAGATGGGTCCCCTTGCGGGGAGCG
TTCCAACAGAGGAACCTGCCAGCGCATCCTTCTCTCTCAAGCTCCTCTGGGACCACAGTT
TCCTTTCTCAGGAGTGGATGATAGAGAGGATTGGCCTTCTGTGTTTTACAACCGGACATG
CAGATGCAGAGGCAATTTCATGGGGTTCGACTGTGGGGAGTGCAAGTTTGGCTTCTCGGG
ACAAAACTGCACTGAAAGGCGACTCAGAACGAGAAGAAACATCTTCCAGCTCACCGTCAG
TGAGAAGAACAAGTTCCTTGCCTACCTTAACCTAGCAAAGAATATCCCTAGCAAGGACTA
TGTCATTGCTACTGGCACATATGCTCAGATGAACAACGGCTCCAACCCCATGTTCAGAAA
TATCAACGTGTATGATCTCTTCGTCTGGATGCATTATTATGCCTCTCGAGACACACTTTT
AGGTGGCTCCAGTGTGTGGAGGGACATTGATTTTGCCCATGAAGCTCCTGGTTTTCTGCC
TTGGCATCGTGCTTTTCTGCTGCTGTGGGAACGTGAGATACAGAAGATAACGGGTGATGA
GAACTTCGCCATACCCTACTGGGACTGGCGAGATGCAGAGGACTGTGTAATCTGCACTGA
TGAATACATGGGTGGCCAACACCCCACCAACCCTAATTTACTCAGCCCAGCA
